# Supplementary material for: No major role for rare plectin variants in arrhythmogenic right ventricular cardiomyopathy
Source: PLoS One. 2018 Aug 30;13(8):e0203078. doi: 10.1371/journal.pone.0203078 (PMC6117038; doi:10.1371/journal.pone.0203078)
Supplement: S1 Table — (XLSX) [file pone.0203078.s001.xlsx]

## Sheet: S1_Table
S1 Table. Rare or novel PLEC variants identified in the ARVC cohort (n=359).
Cohort	Subject ID	ARVC associated variant	ARVC variant	Chromosome	Genomic position (GRCh37)	Reference	Alternate	Transcript	Carrier status	Type	c.DNA	p.Protein	Allele count ExAC Eur	Allele number ExAC Eu	Allele frequency (%)	Heterozygous ExAC Eu	Homozgyous ExAC Eu	CADD_raw	CADD_scaled	dbSNP	ClinVar	ClinVar classification
NL	NLARVC01	No		8	145024570	C	A	NM_201380.2; Plectin 1	Heterozygous	Missense	c.305G>T	p.Arg102Leu	30	41676	0.000719839	30	0	5.22912	25.6	rs200335928
NL	NLARVC02	No		8	145016664	G	A	NM_201383.1; Plectin 1g	Heterozygous	Missense	c.20C>T	p.Ala7Val	0		0	0	0	0.49834	7.418
NL	NLARVC03	No		8	145016560	C	G	NM_201383.1; Plectin 1g	Heterozygous	Missense	c.124G>C	p.Asp42His	0		0	0	0	2.50187	19.48
NL	NLARVC04	Yes	PKP2 c.2386T>C, p.Cys796Arg	8	145013602	G	A	NM_201384.1; Plectin 1a	Heterozygous	Nonsense	c.28C>T	p.Gln10*	1	60598	1.65022e-05	1	0	0.671761	8.641	rs781989954
NL	NLARVC05	Yes	PKP2 c.2062T>C, p.Ser688Pro	8	145009069	C	T	NM_201380.2; Plectin 1	Heterozygous	Missense	c.1265G>A	p.Arg422Gln	4	62736	6.37592e-05	4	0	3.31518	22.9	rs188076386	RCV000078905.5	Benign, likely benign
US	USARVC1016	No		8	145008501	C	T	NM_201380.2; Plectin 1	Heterozygous	Missense	c.1565G>A	p.Arg522His	3	64950	4.61894e-05	3	0	5.98429	27.8	rs781837293
NL	NLARVC06	No		8	145008497	G	C	NM_201380.2; Plectin 1	Heterozygous	Missense	c.1569C>G	p.Ser523Arg	59	64902	0.000909063	59	0	4.06246	23.7	rs201667254	RCV000174248.4	Likely benign, uncertain signficance
US	USARVC809	Yes	PKP2 c.2013delC, p.Lys672fs	8	145008497	G	C	NM_201380.2; Plectin 1	Heterozygous	Missense	c.1569C>G	p.Ser523Arg	59	64902	0.000909063	59	0	4.06246	23.7	rs201667254	RCV000174248.4	Likely benign, uncertain signficance
UK	UK9ARVC	Yes	PKP2 c.2198_2202del, p.His733Profs*8	8	145008206	C	T	NM_201380.2; Plectin 1	Heterozygous	Missense	c.1634G>A	p.Cys545Tyr	1	53614	1.86518e-05	1	0	4.90689	24.9	rs782274727
NL	NLARVC07	Yes	PKP2 c.917-918delCC, p.Pro318Glnfs*29	8	145007273	G	C	NM_201380.2; Plectin 1	Heterozygous	Nonsense	c.1836C>G	p.Tyr612*	0		0	0	0	10.6243	36
NL	NLARVC08	Yes	PKP2 c.2146-1G>C	8	145007235	T	C	NM_201380.2; Plectin 1	Heterozygous	Missense	c.1874A>G	p.Tyr625Cys	0		0	0	0	3.11837	22.6
US	USARVC830	No		8	145005770	G	A	NM_201380.2; Plectin 1	Heterozygous	Missense	c.2647C>T	p.Arg883Cys	4	30478	0.000131242	4	0	4.68512	24.6	rs782156696
UK	UK10ARVC	Yes	PKP2 c.2027G>A, p.Trp676*	8	145004376	C	T	NM_201380.2; Plectin 1	Heterozygous	Missense	c.2959G>A	p.Ala987Thr	8	27620	0.000289645	8	0	1.12063	11.33	rs58836306	RCV000117960.4	Benign, likely benign
UK	UK45ARVC	No		8	145004373	C	T	NM_201380.2; Plectin 1	Heterozygous	Missense	c.2962G>A	p.Val988Met	2	27056	7.39208e-05	2	0	3.17413	22.7	rs200647397	RCV000176270.3	Uncertain signficance
US	USARVC196	Yes	PKP2 c.2146-1G>C	8	145003659	G	A	NM_201380.2; Plectin 1	Heterozygous	Missense	c.3415C>T	p.Arg1139Cys	7	45048	0.00015539	7	0	4.03768	23.7	rs782459117
US	USARVC001	Yes	PKP2 c.1643delG, p.Gly548fs	8	145001648	C	T	NM_201380.2; Plectin 1	Heterozygous	Missense	c.4097G>A	p.Arg1366Gln	1	54484	1.8354e-05	1	0	5.13232	25.4	rs369021425
UK	UK74ARVC	Yes	PKP2 c.2062T>C, p.Ser688Pro	8	145001482	G	C	NM_201380.2; Plectin 1	Heterozygous	Missense	c.4189C>G	p.Arg1397Gly	1	65332	1.53064e-05	1	0	1.47848	13.2	rs151022876	RCV000176898.4	Likely benign, uncertain signficance
NL	NLARVC09	Yes	PKP2 c.397C>T, p.Gln133*	8	144999571	C	T	NM_201380.2; Plectin 1	Heterozygous	Missense	c.4937G>A	p.Arg1646His	14	28388	0.000493166	14	0	4.46776	24.2	rs782666455	RCV000177626.1	Uncertain signficance
US	USARVC415	Yes	PKP2 c.2489+1G>A	8	144999083	C	T	NM_201380.2; Plectin 1	Heterozygous	Missense	c.5425G>A	p.Glu1809Lys	2	28646	6.98178e-05	2	0	3.89739	23.5	rs782791575
NL	NLARVC10	Yes	SCN5A c.2582_2583del, p.Phe861fs	8	144998995	G	A	NM_201380.2; Plectin 1	Heterozygous	Missense	c.5513C>T	p.Ala1838Val	0		0	0	0	3.56657	23.1	rs782656542
NL	NLARVC05	Yes	PKP2 c.2062T>C, p.Ser688Pro	8	144998932	G	A	NM_201380.2; Plectin 1	Heterozygous	Missense	c.5576C>T	p.Thr1859Met	1	2834	0.000352858	1	0	2.37807	18.68	rs377665141	RCV000078874.5	Benign, likely benign
US	USARVC457	No		8	144998932	G	A	NM_201380.2; Plectin 1	Heterozygous	Missense	c.5576C>T	p.Thr1859Met	1	2834	0.000352858	1	0	2.37807	18.68	rs377665141	RCV000078874.5	Benign, likely benign
NL	NLARVC11	Yes	PKP2 c.1848C>A, p.Tyr616*	8	144998885	G	A	NM_201380.2; Plectin 1	Heterozygous	Missense	c.5623C>T	p.Arg1875Trp	0		0	0	0	3.78734	23.4	rs782696997
US	USARVC431	No		8	144998707	C	T	NM_201380.2; Plectin 1	Heterozygous	Missense	c.5801G>A	p.Arg1934His	2	5844	0.000342231	2	0	3.18611	22.7	rs782581787	RCV000177582.1	Uncertain signficance
NL	NLARVC12	Yes	PKP2 c.397C>T, p.Gln133*	8	144998648	G	C	NM_201380.2; Plectin 1	Heterozygous	Missense	c.5860C>G	p.Arg1954Gly	0		0	0	0	3.6015	23.2
NL	NLARVC13	No		8	144998648	G	C	NM_201380.2; Plectin 1	Heterozygous	Missense	c.5860C>G	p.Arg1954Gly	0		0	0	0	3.6015	23.2
NL	NLARVC14	No		8	144998594	G	C	NM_201380.2; Plectin 1	Heterozygous	Missense	c.5914C>G	p.Leu1972Val	0		0	0	0	1.80324	15.01
US	USARVC717	Yes	PKP2 c.224-3C>G	8	144998444	C	T	NM_201380.2; Plectin 1	Heterozygous	Missense	c.6064G>A	p.Ala2022Thr	53	55090	0.000962062	51	1	2.27611	18.01	rs201070741	RCV000336740.3	Benign
NL	NLARVC05	Yes	PKP2 c.2062T>C, p.Ser688Pro	8	144998399	T	C	NM_201380.2; Plectin 1	Heterozygous	Missense	c.6109A>G	p.Lys2037Glu	0		0	0	0	1.37988	12.68
US	USARVC432	Yes	PKP2 c.218dupG, p.Asn74fs	8	144998255_1449982568	G_C	G_CTCCAA_C	NM_201380.2; Plectin 1	Heterozygous	Inframe insertion	c.6252_6253insTTGGAG	p.Glu2084_Leu2085dup	2	57346	3.4876e-05	2	0	0.42634	6.84	rs781862456
NL	NLARVC15	Yes	PKP2 c.235C>T, p.Arg79*	8	144998179	C	T	NM_201380.2; Plectin 1	Heterozygous	Missense	c.6329G>A	p.Arg2110Gln	2	47936	4.17223e-05	2	0	3.5233	23.1	rs782680523
NL	NLARVC16	Yes	PLN c.40_42delAGA, p.Arg14del	8	144998035	G	A	NM_201380.2; Plectin 1	Heterozygous	Missense	c.6473C>T	p.Ala2158Val	9	40968	0.000219684	9	0	3.67483	23.3	rs367715805
US	USARVC243	Yes	PKP2 c.2146-1G>C	8	144997603	G	A	NM_201380.2; Plectin 1	Heterozygous	Missense	c.6905C>T	p.Ala2302Val	3	59326	5.0568e-05	3	0	3.12651	22.6	rs377663841
NL	NLARVC17	Yes	PLN c.40_42delAGA, p.Arg14del	8	144997577	C	T	NM_201380.2; Plectin 1	Heterozygous	Missense	c.6931G>A	p.Ala2311Thr	1	58930	1.69693e-05	1	0	2.50487	19.5	rs782018578	RCV000348565.2	Uncertain signficance
NL	NLARVC18	No		8	144997252	C	T	NM_201380.2; Plectin 1	Heterozygous	Missense	c.7256G>A	p.Arg2419Gln	1	60946	1.6408e-05	1	0	6.11785	28.3	rs782316711
NL	NLARVC19	No		8	144996169	G	C	NM_201380.2; Plectin 1	Heterozygous	Missense	c.8231C>G	p.Ala2744Gly	0		0	0	0	2.32778	18.35
NL	NLARVC05	Yes	PKP2 c.2062T>C, p.Ser688Pro	8	144996169	G	C	NM_201380.2; Plectin 1	Heterozygous	Missense	c.8231C>G	p.Ala2744Gly	0		0	0	0	2.32778	18.35
NL	NLARVC20	No		8	144995477	C	T	NM_201380.2; Plectin 1	Heterozygous	Missense	c.8923G>A	p.Glu2975Lys	13	66514	0.000195448	13	0	4.84976	24.8	rs201166060
US	USARVC382	Yes	PKP2 c.2146-1G>C	8	144994910	C	T	NM_201380.2; Plectin 1	Heterozygous	Missense	c.9490G>A	p.Ala3164Thr	6	62700	9.56938e-05	6	0	4.89825	24.9	rs768113059
US	USARVC697	Yes	PKP2 c.451delT, p.Ser151fs	8	144994369	A	G	NM_201380.2; Plectin 1	Heterozygous	Missense	c.10031T>C	p.Leu3344Pro	0		0	0	0	4.66571	24.5
UK	UK103ARVC	Yes	PKP2 c.148_151del, p.Thr50Serfs*61	8	144993242	A	G	NM_201380.2; Plectin 1	Heterozygous	Missense	c.11158T>C	p.Ser3720Pro	0		0	0	0	2.69374	20.8
UK	UK43ARVC	Yes	PKP2 c.2146-1G>C	8	144992962	G	A	NM_201380.2; Plectin 1	Heterozygous	Missense	c.11438C>T	p.Ala3813Val	15	63986	0.000234426	15	0	-0.410267	0.365	rs200875002
US	USARVC697	Yes	PKP2 c.451delT, p.Ser151fs	8	144992729	C	T	NM_201380.2; Plectin 1	Heterozygous	Missense	c.11671G>A	p.Gly3891Arg	0		0	0	0	4.27514	24
UK	UK102ARVC	Yes	DSP c.3044delG, p.p.Arg1015Serfs*3	8	144992638	T	A	NM_201380.2; Plectin 1	Heterozygous	Missense	c.11762A>T	p.Gln3921Leu	1	23614	4.23478e-05	1	0	4.63129	24.5	rs372123082
UK	UK10ARVC	Yes	PKP2 c.2027G>A, p.Trp676*	8	144992390	C	G	NM_201380.2; Plectin 1	Heterozygous	Missense	c.12010G>C	p.Asp4004His	15	44776	0.000335001	15	0	1.00041	10.66	rs62642465	RCV000117946.4	Benign, likely benign
UK	UK9ARVC	Yes	PKP2 c.2198_2202del, p.His733Profs*8	8	144991784	G	A	NM_201380.2; Plectin 1	Heterozygous	Missense	c.12616C>T	p.Arg4206Cys	1	66400	1.50602e-05	1	0	6.17762	28.6	rs782244317
NL	NLARVC21	No		8	144991205	C	T	NM_201380.2; Plectin 1	Heterozygous	Missense	c.13195G>A	p.Val4399Ile	1	64410	1.55255e-05	1	0	-0.598566	0.126	rs142946078	RCV000078844.4	Benign
UK	UK45ARVC	No		8	144991172	G	A	NM_201380.2; Plectin 1	Heteroyzgous	Missense	c.13228C>T	p.Pro4410Ser	0		0	0	0	2.79836	21.4	rs202040785	RCV000177696.2	Benign, uncertain signficance
US	USARVC497	No		8	144991151	C	T	NM_201380.2; Plectin 1	Heterozygous	Missense	c.13249G>A	p.Val4417Met	0		0	0	0	3.56458	23.1
US	USARVC719	Yes	PKP2 c.2197_2202delCACACCinsG, p.His733fs	8	144991123	A	G	NM_201380.2; Plectin 1	Heterozygous	Missense	c.13277T>C	p.Leu4426Pro	0		0	0	0	2.96657	22.1
ARVC= Arrhythmogenic right ventricular cardiomyopathy, CADD = Combined Annotation Dependent Depletion score, DSG2 = desmoglein-2, DSP = desmoplakin, PKP2 = plakophilin-2, PLN = phospholamban, SCN5A = Sodium Voltage-Gated Channel Alpha Subunit 5
