# Supplementary material for: No major role for rare plectin variants in arrhythmogenic right ventricular cardiomyopathy
Source: PLoS One. 2018 Aug 30;13(8):e0203078. doi: 10.1371/journal.pone.0203078 (PMC6117038; doi:10.1371/journal.pone.0203078)
Supplement: S2 Table — (XLSX) [file pone.0203078.s002.xlsx]

## Sheet: S2_Table
S2 Table. Rare PLEC variants identified in the ExAC Eu cohort.
Cohort	Chromosome	Genomic position (GRCh37)	Reference	Alternate	Transcript	Type	c.DNA	p.Protein	Allele coun ExAC Eu	Allele number ExAC Eu	Homozygote Count European (Non-Finnish)	Allele frequency	CADD_raw	CADD_scaled
ExAC Eu	8	145024865	C	T	NM_201380; Plectin 1	missense	c.10G>A	p.Gly4Ser	1	12156	0	8.22639e-05	4.8857	24.9
ExAC Eu	8	145024845	G	C	NM_201380; Plectin 1	missense	c.30C>G	p.Asp10Glu	1	16372	0	6.10799e-05	1.26785	12.1
ExAC Eu	8	145024838	G	A	NM_201380; Plectin 1	missense	c.37C>T	p.Arg13Trp	5	17534	0	0.00028516	5.10293	25.3
ExAC Eu	8	145024830	G	C	NM_201380; Plectin 1	missense	c.45C>G	p.Ile15Met	1	19768	0	5.05868e-05	2.55297	19.81
ExAC Eu	8	145024814	G	A	NM_201380; Plectin 1	missense	c.61C>T	p.Arg21Cys	2	24538	0	8.15062e-05	4.32777	24
ExAC Eu	8	145024793	T	G	NM_201380; Plectin 1	missense	c.82A>C	p.Lys28Gln	11	34850	0	0.000315638	3.73255	23.3
ExAC Eu	8	145024786	T	A	NM_201380; Plectin 1	missense	c.89A>T	p.Asp30Val	11	36940	0	0.00029778	4.01136	23.6
ExAC Eu	8	145024781	G	A	NM_201380; Plectin 1	missense	c.94C>T	p.Arg32Trp	1	38396	0	2.60444e-05	2.98081	22.2
ExAC Eu	8	145024775	G	A	NM_201380; Plectin 1	missense	c.100C>T	p.Arg34Cys	1	39932	0	2.50426e-05	4.64064	24.5
ExAC Eu	8	145024751	C	T	NM_201380; Plectin 1	missense	c.124G>A	p.Gly42Ser	1	47620	0	2.09996e-05	3.09033	22.5
ExAC Eu	8	145024748	C	T	NM_201380; Plectin 1	missense	c.127G>A	p.Val43Ile	3	47960	0	6.25521e-05	4.4507	24.2
ExAC Eu	8	145024745	T	C	NM_201380; Plectin 1	missense	c.130A>G	p.Thr44Ala	1	48326	0	2.06928e-05	2.95741	22.1
ExAC Eu	8	145024744	G	A	NM_201380; Plectin 1	missense	c.131C>T	p.Thr44Ile	1	48364	0	2.06765e-05	3.56504	23.1
ExAC Eu	8	145024729	A	G	NM_201380; Plectin 1	missense	c.146T>C	p.Met49Thr	1	49634	0	2.01475e-05	1.51331	13.38
ExAC Eu	8	145024727	G	A	NM_201380; Plectin 1	missense	c.148C>T	p.Arg50Cys	5	49352	0	0.000101313	1.72961	14.58
ExAC Eu	8	145024726	C	T	NM_201380; Plectin 1	missense	c.149G>A	p.Arg50His	4	49690	0	8.04991e-05	3.03469	22.3
ExAC Eu	8	145024709	G	C	NM_201380; Plectin 1	missense	c.166C>G	p.Arg56Gly	4	49794	0	8.0331e-05	3.12548	22.6
ExAC Eu	8	145024709	G	A	NM_201380; Plectin 1	missense	c.166C>T	p.Arg56Trp	5	49794	0	0.000100414	2.23045	17.71
ExAC Eu	8	145024703	G	A	NM_201380; Plectin 1	missense	c.172C>T	p.Arg58Trp	5	49760	0	0.000100482	4.23149	23.9
ExAC Eu	8	145024703	G	C	NM_201380; Plectin 1	missense	c.172C>G	p.Arg58Gly	1	49760	0	2.00965e-05	3.43393	23
ExAC Eu	8	145024691	G	A	NM_201380; Plectin 1	missense	c.184C>T	p.Arg62Cys	2	49828	0	4.01381e-05	2.4967	19.45
ExAC Eu	8	145024688	C	T	NM_201380; Plectin 1	missense	c.187G>A	p.Glu63Lys	2	49840	0	4.01284e-05	4.57242	24.4
ExAC Eu	8	145024669	T	C	NM_201380; Plectin 1	missense	c.206A>G	p.His69Arg	1	50214	0	1.99148e-05	2.90368	21.9
ExAC Eu	8	145024628	G	A	NM_201380; Plectin 1	missense	c.247C>T	p.Arg83Cys	38	47296	1	0.000803451	5.61094	26.5
ExAC Eu	8	145024609	G	A	NM_201380; Plectin 1	missense	c.266C>T	p.Pro89Leu	1	44618	0	2.24125e-05	4.85645	24.9
ExAC Eu	8	145024592	C	T	NM_201380; Plectin 1	missense	c.283G>A	p.Ala95Thr	1	43868	0	2.27957e-05	5.11204	25.3
ExAC Eu	8	145024591	G	A	NM_201380; Plectin 1	missense	c.284C>T	p.Ala95Val	1	43916	0	2.27707e-05	4.13857	23.8
ExAC Eu	8	145024585	A	C	NM_201380; Plectin 1	missense	c.290T>G	p.Leu97Arg	2	45926	0	4.35483e-05	3.97762	23.6
ExAC Eu	8	145024580	G	A	NM_201380; Plectin 1	missense	c.295C>T	p.Arg99Cys	2	45716	0	4.37484e-05	5.12166	25.4
ExAC Eu	8	145024579	C	T	NM_201380; Plectin 1	missense	c.296G>A	p.Arg99His	3	45450	0	6.60066e-05	5.49836	26.2
ExAC Eu	8	145024577	C	T	NM_201380; Plectin 1	missense	c.298G>A	p.Val100Met	1	44470	0	2.24871e-05	3.9602	23.6
ExAC Eu	8	145024574	G	A	NM_201380; Plectin 1	missense	c.301C>T	p.Arg101Cys	1	43248	0	2.31225e-05	3.77075	23.4
ExAC Eu	8	145024573	C	T	NM_201380; Plectin 1	missense	c.302G>A	p.Arg101His	1	42862	0	2.33307e-05	5.11307	25.3
ExAC Eu	8	145024571	G	A	NM_201380; Plectin 1	missense	c.304C>T	p.Arg102Cys	1	42188	0	2.37034e-05	5.3225	25.8
ExAC Eu	8	145024571	G	T	NM_201380; Plectin 1	missense	c.304C>A	p.Arg102Ser	5	42188	0	0.000118517	4.78515	24.7
ExAC Eu	8	145024570	C	A	NM_201380; Plectin 1	missense	c.305G>T	p.Arg102Leu	30	41676	0	0.000719839	5.22912	25.6
ExAC Eu	8	145024547	C	T	NM_201380; Plectin 1	missense	c.328G>A	p.Ala110Thr	3	30730	0	9.76245e-05	3.81734	23.4
ExAC Eu	8	145024546	G	A	NM_201380; Plectin 1	missense	c.329C>T	p.Ala110Val	1	30522	0	3.27633e-05	3.65987	23.2
ExAC Eu	8	145024544	G	A	NM_201380; Plectin 1	missense	c.331C>T	p.Arg111Cys	2	29490	0	6.78196e-05	4.81531	24.8
ExAC Eu	8	145024540	C	T	NM_201380; Plectin 1	missense	c.335G>A	p.Arg112His	4	25704	0	0.000155618	4.9984	25.1
ExAC Eu	8	145024511	G	A	NM_201380; Plectin 1	missense	c.364C>T	p.Pro122Ser	1	17794	0	5.61987e-05	3.41767	23
ExAC Eu	8	145024489	C	T	NM_201380; Plectin 1	missense	c.386G>A	p.Arg129Gln	2	14182	0	0.000141024	3.4311	23
ExAC Eu	8	145024489	C	A	NM_201380; Plectin 1	missense	c.386G>T	p.Arg129Leu	1	14182	0	7.05119e-05	3.1579	22.6
ExAC Eu	8	145024478	G	A	NM_201380; Plectin 1	missense	c.397C>T	p.Pro133Ser	2	13088	0	0.000152812	-0.833403	0.036
ExAC Eu	8	145024477	G	A	NM_201380; Plectin 1	missense	c.398C>T	p.Pro133Leu	3	12986	0	0.000231018	-0.603196	0.123
ExAC Eu	8	145024469	C	T	NM_201380; Plectin 1	missense	c.406G>A	p.Glu136Lys	1	12556	0	7.96432e-05	3.75022	23.3
ExAC Eu	8	145024427	G	A	NM_201380; Plectin 1	missense	c.448C>T	p.Pro150Ser	1	11326	0	8.82924e-05	1.30816	12.31
ExAC Eu	8	145024394	G	A	NM_201380; Plectin 1	missense	c.481C>T	p.Arg161Trp	1	8168	0	0.000122429	4.21721	23.9
ExAC Eu	8	145024379	G	A	NM_201380; Plectin 1	missense	c.496C>T	p.Pro166Ser	3	6838	0	0.000438725	1.73192	14.59
ExAC Eu	8	145024372	G	A	NM_201380; Plectin 1	missense	c.503C>T	p.Pro168Leu	1	6270	0	0.00015949	1.5865	13.78
ExAC Eu	8	145012801	T	C	NM_201380; Plectin 1	missense	c.583A>G	p.Lys195Glu	36	66342	1	0.000542643	3.86107	23.5
ExAC Eu	8	145012401	C	T	NM_201380; Plectin 1	missense	c.593G>A	p.Arg198Lys	1	38250	0	2.61438e-05	2.69528	20.8
ExAC Eu	8	145012393	T	C	NM_201380; Plectin 1	missense	c.601A>G	p.Ser201Gly	1	41824	0	2.39097e-05	3.53036	23.1
ExAC Eu	8	145012372	G	A	NM_201380; Plectin 1	missense	c.622C>T	p.Arg208Cys	1	47818	0	2.09126e-05	5.17869	25.5
ExAC Eu	8	145011406	C	T	NM_201380; Plectin 1	missense	c.680G>A	p.Arg227Gln	12	65206	0	0.000184032	8.26509	35
ExAC Eu	8	145011406	C	CG	NM_201380; Plectin 1	frameshift	c.679dupC	p.Arg227ProfsTer34	1	65206	0	1.5336e-05	6.1678	28.5
ExAC Eu	8	145011375	CA	C	NM_201380; Plectin 1	frameshift	c.710delT	p.Leu237ArgfsTer16	1	65502	0	1.52667e-05	7.00426	33
ExAC Eu	8	145011367	A	G	NM_201380; Plectin 1	missense	c.719T>C	p.Val240Ala	2	65514	0	3.05278e-05	4.28534	24
ExAC Eu	8	145011359	C	A	NM_201380; Plectin 1	missense	c.727G>T	p.Ala243Ser	1	65508	0	1.52653e-05	4.99319	25.1
ExAC Eu	8	145011343	C	T	NM_201380; Plectin 1	missense	c.743G>A	p.Arg248Gln	1	65464	0	1.52756e-05	5.91925	27.5
ExAC Eu	8	145011338	G	A	NM_201380; Plectin 1	missense	c.748C>T	p.Arg250Cys	2	65440	0	3.05623e-05	5.54749	26.4
ExAC Eu	8	145011337	C	T	NM_201380; Plectin 1	missense	c.749G>A	p.Arg250His	3	65444	0	4.58407e-05	5.70579	26.8
ExAC Eu	8	145011184	G	A	NM_201380; Plectin 1	missense	c.809C>T	p.Thr270Ile	2	65740	0	3.04229e-05	3.05622	22.4
ExAC Eu	8	145010163	C	T	NM_201380; Plectin 1	missense	c.866G>A	p.Ser289Asn	3	65410	0	4.58645e-05	2.21967	17.64
ExAC Eu	8	145010154	G	A	NM_201380; Plectin 1	missense	c.875C>T	p.Ser292Leu	2	65432	0	3.05661e-05	5.21001	25.6
ExAC Eu	8	145010082	C	T	NM_201380; Plectin 1	missense	c.947G>A	p.Arg316Gln	4	65232	0	6.13196e-05	4.81609	24.8
ExAC Eu	8	145010076	T	C	NM_201380; Plectin 1	missense	c.953A>G	p.Asp318Gly	1	65134	0	1.5353e-05	3.50601	23.1
ExAC Eu	8	145010047	G	A	NM_201380; Plectin 1	missense	c.982C>T	p.Arg328Cys	2	64776	0	3.08756e-05	5.39361	26
ExAC Eu	8	145010024	G	T	NM_201380; Plectin 1	missense	c.1005C>A	p.His335Gln	2	64206	0	3.11497e-05	2.73599	21
ExAC Eu	8	145010023	G	A	NM_201380; Plectin 1	missense	c.1006C>T	p.Arg336Trp	1	64108	0	1.55987e-05	4.53715	24.3
ExAC Eu	8	145010022	C	T	NM_201380; Plectin 1	missense	c.1007G>A	p.Arg336Gln	1	64074	0	1.5607e-05	4.49243	24.3
ExAC Eu	8	145009450	G	A	NM_201380; Plectin 1	missense	c.1045C>T	p.Arg349Trp	1	63800	0	1.5674e-05	4.87797	24.9
ExAC Eu	8	145009449	C	T	NM_201380; Plectin 1	missense	c.1046G>A	p.Arg349Gln	3	64062	0	4.68296e-05	3.09391	22.5
ExAC Eu	8	145009429	G	C	NM_201380; Plectin 1	missense	c.1066C>G	p.Leu356Val	1	64864	0	1.54169e-05	2.68864	20.7
ExAC Eu	8	145009426	C	A	NM_201380; Plectin 1	missense	c.1069G>T	p.Asp357Tyr	1	64850	0	1.54202e-05	4.83339	24.8
ExAC Eu	8	145009419	G	A	NM_201380; Plectin 1	missense	c.1076C>T	p.Ala359Val	1	65118	0	1.53567e-05	4.78836	24.7
ExAC Eu	8	145009413	G	A	NM_201380; Plectin 1	missense	c.1082C>T	p.Ser361Phe	1	65178	0	1.53426e-05	3.45206	23
ExAC Eu	8	145009407	G	A	NM_201380; Plectin 1	missense	c.1088C>T	p.Ala363Val	1	65216	0	1.53337e-05	4.35799	24.1
ExAC Eu	8	145009402	G	A	NM_201380; Plectin 1	missense	c.1093C>T	p.Arg365Trp	4	65218	0	6.13328e-05	5.26319	25.7
ExAC Eu	8	145009401	C	T	NM_201380; Plectin 1	missense	c.1094G>A	p.Arg365Gln	1	65210	0	1.53351e-05	5.36476	25.9
ExAC Eu	8	145009386	G	A	NM_201380; Plectin 1	missense	c.1109C>T	p.Thr370Met	1	65230	0	1.53304e-05	3.84705	23.4
ExAC Eu	8	145009269	C	G	NM_201380; Plectin 1	missense	c.1146G>C	p.Gln382His	3	65550	0	4.57666e-05	2.42199	18.96
ExAC Eu	8	145009253	T	C	NM_201380; Plectin 1	missense	c.1162A>G	p.Ile388Val	1	65566	0	1.52518e-05	1.69134	14.36
ExAC Eu	8	145009234	G	A	NM_201380; Plectin 1	missense	c.1181C>T	p.Ser394Leu	1	65536	0	1.52588e-05	5.30621	25.8
ExAC Eu	8	145009207	G	A	NM_201380; Plectin 1	missense	c.1208C>T	p.Pro403Leu	1	65192	0	1.53393e-05	4.35877	24.1
ExAC Eu	8	145009197	C	G	NM_201380; Plectin 1	missense	c.1218G>C	p.Gln406His	1	65050	0	1.53728e-05	2.51882	19.59
ExAC Eu	8	145009085	G	A	NM_201380; Plectin 1	missense	c.1249C>T	p.Arg417Cys	5	62704	0	7.97397e-05	5.91612	27.5
ExAC Eu	8	145009084	C	T	NM_201380; Plectin 1	missense	c.1250G>A	p.Arg417His	1	62758	0	1.59342e-05	6.01905	27.9
ExAC Eu	8	145009070	G	A	NM_201380; Plectin 1	missense	c.1264C>T	p.Arg422Trp	1	62766	0	1.59322e-05	4.85223	24.8
ExAC Eu	8	145009069	C	T	NM_201380; Plectin 1	missense	c.1265G>A	p.Arg422Gln	4	62736	0	6.37592e-05	3.31518	22.9
ExAC Eu	8	145009043	A	G	NM_201380; Plectin 1	missense	c.1291T>C	p.Trp431Arg	1	63186	0	1.58263e-05	3.75197	23.3
ExAC Eu	8	145009038	C	T	NM_201380; Plectin 1	missense	c.1296G>A	p.Met432Ile	6	63138	0	9.50299e-05	-0.845549	0.034
ExAC Eu	8	145009037	G	A	NM_201380; Plectin 1	stop gained	c.1297C>T	p.Arg433Ter	1	62924	0	1.58922e-05	9.66368	36
ExAC Eu	8	145009028	T	A	NM_201380; Plectin 1	missense	c.1306A>T	p.Thr436Ser	1	63210	0	1.58203e-05	2.72371	20.9
ExAC Eu	8	145009022	C	T	NM_201380; Plectin 1	missense	c.1312G>A	p.Ala438Thr	1	63240	0	1.58128e-05	0.846758	9.749
ExAC Eu	8	145009014	C	A	NM_201380; Plectin 1	missense	c.1320G>T	p.Glu440Asp	1	63466	0	1.57565e-05	3.24328	22.8
ExAC Eu	8	145009010	G	A	NM_201380; Plectin 1	missense	c.1324C>T	p.Arg442Cys	5	63512	0	7.87253e-05	5.54643	26.4
ExAC Eu	8	145009001	G	A	NM_201380; Plectin 1	missense	c.1333C>T	p.Pro445Ser	8	63746	0	0.000125498	4.03026	23.6
ExAC Eu	8	145009000	G	A	NM_201380; Plectin 1	missense	c.1334C>T	p.Pro445Leu	2	63788	0	3.13539e-05	4.92748	25
ExAC Eu	8	145008989	C	T	NM_201380; Plectin 1	missense	c.1345G>A	p.Glu449Lys	3	63994	0	4.68794e-05	6.11212	28.3
ExAC Eu	8	145008895	G	C	NM_201380; Plectin 1	missense	c.1360C>G	p.Leu454Val	4	65668	0	6.09125e-05	1.65252	14.14
ExAC Eu	8	145008853	C	T	NM_201380; Plectin 1	missense	c.1402G>A	p.Ala468Thr	2	65806	0	3.03924e-05	3.37638	22.9
ExAC Eu	8	145008847	C	G	NM_201380; Plectin 1	missense	c.1408G>C	p.Glu470Gln	1	65806	0	1.51962e-05	4.21673	23.9
ExAC Eu	8	145008844	C	T	NM_201380; Plectin 1	missense	c.1411G>A	p.Ala471Thr	2	65830	0	3.03813e-05	2.50328	19.49
ExAC Eu	8	145008824	C	G	NM_201380; Plectin 1	missense	c.1431G>C	p.Lys477Asn	1	65836	0	1.51893e-05	3.29462	22.8
ExAC Eu	8	145008613	C	T	NM_201380; Plectin 1	missense	c.1453G>A	p.Gly485Arg	8	64230	0	0.000124552	2.89712	21.8
ExAC Eu	8	145008598	C	T	NM_201380; Plectin 1	missense	c.1468G>A	p.Gly490Ser	1	64570	0	1.54871e-05	5.39612	26
ExAC Eu	8	145008597	C	T	NM_201380; Plectin 1	missense	c.1469G>A	p.Gly490Asp	2	64550	0	3.09837e-05	4.37097	24.1
ExAC Eu	8	145008592	G	A	NM_201380; Plectin 1	missense	c.1474C>T	p.Leu492Phe	1	64688	0	1.54588e-05	3.84794	23.4
ExAC Eu	8	145008588	T	C	NM_201380; Plectin 1	missense	c.1478A>G	p.Lys493Arg	1	64754	0	1.54431e-05	3.98882	23.6
ExAC Eu	8	145008573	T	C	NM_201380; Plectin 1	missense	c.1493A>G	p.Tyr498Cys	4	64896	0	6.16371e-05	3.13203	22.6
ExAC Eu	8	145008568	G	A	NM_201380; Plectin 1	missense	c.1498C>T	p.Pro500Ser	2	64950	0	3.07929e-05	4.02616	23.6
ExAC Eu	8	145008568	G	T	NM_201380; Plectin 1	missense	c.1498C>A	p.Pro500Thr	1	64950	0	1.53965e-05	3.70598	23.3
ExAC Eu	8	145008567	G	A	NM_201380; Plectin 1	missense	c.1499C>T	p.Pro500Leu	2	64952	0	3.0792e-05	5.01816	25.2
ExAC Eu	8	145008543	C	T	NM_201380; Plectin 1	missense	c.1523G>A	p.Gly508Asp	1	65126	0	1.53549e-05	4.76204	24.7
ExAC Eu	8	145008532	C	T	NM_201380; Plectin 1	missense	c.1534G>A	p.Val512Met	8	65112	0	0.000122865	5.8419	27.3
ExAC Eu	8	145008529	C	T	NM_201380; Plectin 1	missense	c.1537G>A	p.Ala513Thr	1	65102	0	1.53605e-05	5.37189	25.9
ExAC Eu	8	145008520	C	T	NM_201380; Plectin 1	missense	c.1546G>A	p.Glu516Lys	1	65096	0	1.53619e-05	5.65232	26.7
ExAC Eu	8	145008517	G	A	NM_201380; Plectin 1	missense	c.1549C>T	p.Arg517Trp	1	65078	0	1.53662e-05	5.13903	25.4
ExAC Eu	8	145008502	G	GGAGCTGCTTCTCCCGCTCCA	NM_201380; Plectin 1	frameshift	c.1544_1563dupTGGAGCGGGAGAAGCAGCTC	p.Arg522TrpfsTer21	1	64970	0	1.53917e-05	6.77052	32
ExAC Eu	8	145008501	C	T	NM_201380; Plectin 1	missense	c.1565G>A	p.Arg522His	3	64950	0	4.61894e-05	5.98429	27.8
ExAC Eu	8	145008499	T	C	NM_201380; Plectin 1	missense	c.1567A>G	p.Ser523Gly	1	64938	0	1.53993e-05	2.09193	16.8
ExAC Eu	8	145008497	G	C	NM_201380; Plectin 1	missense	c.1569C>G	p.Ser523Arg	59	64902	0	0.000909063	4.06246	23.7
ExAC Eu	8	145008254	T	C	NM_201380; Plectin 1	missense	c.1586A>G	p.Glu529Gly	2	55308	0	3.61611e-05	4.79007	24.7
ExAC Eu	8	145008245	T	C	NM_201380; Plectin 1	missense	c.1595A>G	p.Gln532Arg	4	55838	0	7.16358e-05	4.25286	23.9
ExAC Eu	8	145008236	A	C	NM_201380; Plectin 1	missense	c.1604T>G	p.Val535Gly	1	56184	0	1.77987e-05	3.89668	23.5
ExAC Eu	8	145008215	G	A	NM_201380; Plectin 1	missense	c.1625C>T	p.Ala542Val	2	55644	0	3.59428e-05	5.43067	26.1
ExAC Eu	8	145008206	C	T	NM_201380; Plectin 1	missense	c.1634G>A	p.Cys545Tyr	1	53614	0	1.86518e-05	4.90689	24.9
ExAC Eu	8	145008183	C	T	NM_201380; Plectin 1	missense	c.1657G>A	p.Asp553Asn	1	50150	0	1.99402e-05	5.57179	26.4
ExAC Eu	8	145008183	C	A	NM_201380; Plectin 1	missense	c.1657G>T	p.Asp553Tyr	1	50150	0	1.99402e-05	4.61911	24.5
ExAC Eu	8	145008181	G	T	NM_201380; Plectin 1	missense	c.1659C>A	p.Asp553Glu	1	49726	0	2.01102e-05	1.30285	12.28
ExAC Eu	8	145008181	G	C	NM_201380; Plectin 1	missense	c.1659C>G	p.Asp553Glu	1	49726	0	2.01102e-05	1.44148	13
ExAC Eu	8	145008177	G	C	NM_201380; Plectin 1	missense	c.1663C>G	p.Leu555Val	1	49022	0	2.0399e-05	2.7661	21.2
ExAC Eu	8	145008168	ACTGCAG	A	NM_201380; Plectin 1	inframe deletion	c.1666_1671delCTGCAG	p.Leu556_Gln557del	1	46628	0	2.14463e-05	3.38222	23
ExAC Eu	8	145008167	G	A	NM_201380; Plectin 1	missense	c.1673C>T	p.Ser558Leu	28	46222	0	0.000605772	4.0597	23.7
ExAC Eu	8	145007513	G	A	NM_201380; Plectin 1	missense	c.1681C>T	p.Arg561Trp	1	65626	0	1.52379e-05	5.05559	25.2
ExAC Eu	8	145007512	C	T	NM_201380; Plectin 1	missense	c.1682G>A	p.Arg561Gln	5	65628	0	7.6187e-05	5.81134	27.2
ExAC Eu	8	145007498	C	T	NM_201380; Plectin 1	missense	c.1696G>A	p.Gly566Ser	1	65640	0	1.52346e-05	2.75237	21.1
ExAC Eu	8	145007479	G	A	NM_201380; Plectin 1	missense	c.1715C>T	p.Ala572Val	2	65620	0	3.04785e-05	2.42935	19.01
ExAC Eu	8	145007465	G	A	NM_201380; Plectin 1	missense	c.1729C>T	p.Arg577Trp	5	65614	0	7.62032e-05	3.46739	23
ExAC Eu	8	145007464	C	T	NM_201380; Plectin 1	missense	c.1730G>A	p.Arg577Gln	1	65610	0	1.52416e-05	2.67606	20.7
ExAC Eu	8	145007459	A	C	NM_201380; Plectin 1	missense	c.1735T>G	p.Leu579Val	1	65598	0	1.52444e-05	1.11003	11.27
ExAC Eu	8	145007452	T	G	NM_201380; Plectin 1	missense	c.1742A>C	p.Lys581Thr	4	65582	0	6.09923e-05	2.92967	22
ExAC Eu	8	145007449	G	A	NM_201380; Plectin 1	missense	c.1745C>T	p.Ala582Val	2	65558	0	3.05073e-05	2.48414	19.37
ExAC Eu	8	145007441	T	C	NM_201380; Plectin 1	missense	c.1753A>G	p.Met585Val	1	65538	0	1.52583e-05	0.579979	8.016
ExAC Eu	8	145007420	C	T	NM_201380; Plectin 1	missense	c.1774G>A	p.Asp592Asn	1	65294	0	1.53153e-05	4.76563	24.7
ExAC Eu	8	145007417	C	G	NM_201380; Plectin 1	missense	c.1777G>C	p.Val593Leu	1	65214	0	1.53341e-05	4.71634	24.6
ExAC Eu	8	145007417	C	T	NM_201380; Plectin 1	missense	c.1777G>A	p.Val593Met	1	65214	0	1.53341e-05	4.91066	25
ExAC Eu	8	145007410	G	T	NM_201380; Plectin 1	missense	c.1784C>A	p.Thr595Asn	1	65080	0	1.53657e-05	3.6297	23.2
ExAC Eu	8	145007398	C	T	NM_201380; Plectin 1	missense	c.1796G>A	p.Gly599Glu	1	64688	0	1.54588e-05	4.80231	24.8
ExAC Eu	8	145007395	C	T	NM_201380; Plectin 1	missense	c.1799G>A	p.Arg600Gln	1	64518	0	1.54996e-05	5.9203	27.5
ExAC Eu	8	145007393	G	A	NM_201380; Plectin 1	missense	c.1801C>T	p.His601Tyr	1	64410	0	1.55255e-05	1.91761	15.7
ExAC Eu	8	145007381	C	T	NM_201380; Plectin 1	missense	c.1813G>A	p.Glu605Lys	1	63714	0	1.56951e-05	6.01514	27.9
ExAC Eu	8	145007375	T	C	NM_201380; Plectin 1	missense	c.1819A>G	p.Met607Val	7	63506	0	0.000110226	3.25608	22.8
ExAC Eu	8	145007373	C	T	NM_201380; Plectin 1	missense	c.1821G>A	p.Met607Ile	1	63402	0	1.57724e-05	4.96168	25
ExAC Eu	8	145007369	G	A	NM_201380; Plectin 1	missense	c.1825C>T	p.Arg609Cys	1	63126	0	1.58413e-05	5.56754	26.4
ExAC Eu	8	145007271	C	T	NM_201380; Plectin 1	missense	c.1838G>A	p.Arg613His	1	34416	0	2.90563e-05	5.6373	26.6
ExAC Eu	8	145007260	G	A	NM_201380; Plectin 1	missense	c.1849C>T	p.Arg617Cys	1	33048	0	3.0259e-05	5.57084	26.4
ExAC Eu	8	145007259	C	T	NM_201380; Plectin 1	missense	c.1850G>A	p.Arg617His	1	32936	0	3.03619e-05	5.77639	27
ExAC Eu	8	145007257	G	T	NM_201380; Plectin 1	missense	c.1852C>A	p.Leu618Met	1	32996	0	3.03067e-05	3.29334	22.8
ExAC Eu	8	145007227	G	A	NM_201380; Plectin 1	missense	c.1882C>T	p.Arg628Trp	3	33300	0	9.00901e-05	5.47119	26.2
ExAC Eu	8	145007192	C	G	NM_201380; Plectin 1	missense	c.1917G>C	p.Gln639His	7	40136	0	0.000174407	1.5788	13.74
ExAC Eu	8	145007188	C	A	NM_201380; Plectin 1	missense	c.1921G>T	p.Ala641Ser	3	41262	0	7.27061e-05	0.734625	9.052
ExAC Eu	8	145007182	C	T	NM_201380; Plectin 1	missense	c.1927G>A	p.Val643Met	1	48156	0	2.07658e-05	1.28709	12.2
ExAC Eu	8	145007155	G	A	NM_201380; Plectin 1	missense	c.1954C>T	p.Pro652Ser	1	55778	0	1.79282e-05	3.87692	23.5
ExAC Eu	8	145007152	C	T	NM_201380; Plectin 1	missense	c.1957G>A	p.Glu653Lys	2	56294	0	3.55278e-05	4.66378	24.5
ExAC Eu	8	145007139	G	A	NM_201380; Plectin 1	missense	c.1970C>T	p.Ser657Phe	4	59188	0	6.75813e-05	2.87184	21.7
ExAC Eu	8	145007133	A	G	NM_201380; Plectin 1	missense	c.1976T>C	p.Leu659Pro	1	60248	0	1.65981e-05	3.46073	23
ExAC Eu	8	145007119	C	T	NM_201380; Plectin 1	missense	c.1990G>A	p.Asp664Asn	1	61866	0	1.6164e-05	4.22534	23.9
ExAC Eu	8	145007086	G	A	NM_201380; Plectin 1	missense	c.2023C>T	p.Arg675Cys	2	63028	0	3.17319e-05	4.79735	24.8
ExAC Eu	8	145007085	C	T	NM_201380; Plectin 1	missense	c.2024G>A	p.Arg675His	2	63024	0	3.17339e-05	5.10057	25.3
ExAC Eu	8	145007074	C	T	NM_201380; Plectin 1	missense	c.2035G>A	p.Ala679Thr	2	62780	0	3.18573e-05	3.47422	23
ExAC Eu	8	145007069	C	A	NM_201380; Plectin 1	missense	c.2040G>T	p.Glu680Asp	1	62736	0	1.59398e-05	4.73274	24.6
ExAC Eu	8	145007062	C	A	NM_201380; Plectin 1	missense	c.2047G>T	p.Val683Leu	1	62606	0	1.59729e-05	3.25125	22.8
ExAC Eu	8	145007047	C	T	NM_201380; Plectin 1	missense	c.2062G>A	p.Val688Met	2	62316	0	3.20945e-05	5.25583	25.7
ExAC Eu	8	145007040	G	A	NM_201380; Plectin 1	missense	c.2069C>T	p.Ala690Val	7	62196	0	0.000112547	4.79296	24.7
ExAC Eu	8	145007036	C	A	NM_201380; Plectin 1	missense	c.2073G>T	p.Gln691His	1	62158	0	1.6088e-05	2.58529	20.1
ExAC Eu	8	145007022	C	T	NM_201380; Plectin 1	missense	c.2087G>A	p.Arg696Gln	4	62122	0	6.43894e-05	5.85333	27.3
ExAC Eu	8	145007002	C	T	NM_201380; Plectin 1	missense	c.2107G>A	p.Glu703Lys	1	62668	0	1.59571e-05	5.55408	26.4
ExAC Eu	8	145006993	G	A	NM_201380; Plectin 1	missense	c.2116C>T	p.Arg706Trp	1	62436	0	1.60164e-05	5.68233	26.8
ExAC Eu	8	145006978	G	A	NM_201380; Plectin 1	missense	c.2131C>T	p.Arg711Trp	1	61168	0	1.63484e-05	4.80757	24.8
ExAC Eu	8	145006972	G	A	NM_201380; Plectin 1	missense	c.2137C>T	p.Arg713Trp	1	60238	0	1.66008e-05	3.36545	22.9
ExAC Eu	8	145006971	C	T	NM_201380; Plectin 1	missense	c.2138G>A	p.Arg713Gln	1	60002	0	1.66661e-05	3.95887	23.6
ExAC Eu	8	145006961	C	CTCG	NM_201380; Plectin 1	inframe insertion	c.2145_2147dupCGA	p.Asp715dup	1	58902	0	1.69774e-05	1.80964	15.04
ExAC Eu	8	145006861	G	C	NM_201380; Plectin 1	missense	c.2168C>G	p.Thr723Ser	1	51150	0	1.95503e-05	0.625605	8.332
ExAC Eu	8	145006859	G	A	NM_201380; Plectin 1	missense	c.2170C>T	p.Arg724Trp	1	50870	0	1.9658e-05	5.22011	25.6
ExAC Eu	8	145006858	C	T	NM_201380; Plectin 1	missense	c.2171G>A	p.Arg724Gln	10	51062	0	0.00019584	5.35918	25.9
ExAC Eu	8	145006856	C	G	NM_201380; Plectin 1	missense	c.2173G>C	p.Gly725Arg	1	51742	0	1.93267e-05	3.50021	23.1
ExAC Eu	8	145006843	T	G	NM_201380; Plectin 1	missense	c.2186A>C	p.Asp729Ala	1	53562	0	1.867e-05	3.73156	23.3
ExAC Eu	8	145006725	G	A	NM_201380; Plectin 1	missense	c.2231C>T	p.Ser744Phe	1	64218	0	1.5572e-05	3.51199	23.1
ExAC Eu	8	145006717	C	A	NM_201380; Plectin 1	missense	c.2239G>T	p.Ala747Ser	1	64288	0	1.5555e-05	1.33346	12.44
ExAC Eu	8	145006714	G	A	NM_201380; Plectin 1	missense	c.2242C>T	p.Arg748Cys	1	64290	0	1.55545e-05	5.07147	25.3
ExAC Eu	8	145006713	C	A	NM_201380; Plectin 1	missense	c.2243G>T	p.Arg748Leu	2	64284	0	3.11119e-05	5.07024	25.3
ExAC Eu	8	145006711	G	A	NM_201380; Plectin 1	missense	c.2245C>T	p.Leu749Phe	4	64272	0	6.22355e-05	2.33602	18.4
ExAC Eu	8	145006699	C	G	NM_201380; Plectin 1	missense	c.2257G>C	p.Glu753Gln	6	64202	0	9.3455e-05	3.38579	23
ExAC Eu	8	145006696	T	C	NM_201380; Plectin 1	missense	c.2260A>G	p.Ser754Gly	2	64168	0	3.11682e-05	1.85044	15.29
ExAC Eu	8	145006688	G	T	NM_201380; Plectin 1	missense	c.2268C>A	p.His756Gln	1	64134	0	1.55924e-05	1.54157	13.53
ExAC Eu	8	145006684	A	G	NM_201380; Plectin 1	missense	c.2272T>C	p.Phe758Leu	1	64118	0	1.55962e-05	3.17576	22.7
ExAC Eu	8	145006672	C	T	NM_201380; Plectin 1	missense	c.2284G>A	p.Ala762Thr	5	61632	0	8.11267e-05	3.72919	23.3
ExAC Eu	8	145006645	C	T	NM_201380; Plectin 1	missense	c.2311G>A	p.Glu771Lys	1	64774	0	1.54383e-05	3.05136	22.4
ExAC Eu	8	145006642	T	C	NM_201380; Plectin 1	missense	c.2314A>G	p.Lys772Glu	4	64786	0	6.17417e-05	2.4352	19.05
ExAC Eu	8	145006640	C	G	NM_201380; Plectin 1	missense	c.2316G>C	p.Lys772Asn	1	64798	0	1.54326e-05	2.3518	18.51
ExAC Eu	8	145006639	C	T	NM_201380; Plectin 1	missense	c.2317G>A	p.Glu773Lys	1	64788	0	1.5435e-05	4.58153	24.4
ExAC Eu	8	145006623	C	CCCA	NM_201380; Plectin 1	inframe insertion	c.2330_2332dupTGG	p.Val777dup	1	64832	0	1.54245e-05	2.48552	19.37
ExAC Eu	8	145006618	C	G	NM_201380; Plectin 1	missense	c.2338G>C	p.Asp780His	1	64830	0	1.5425e-05	4.63971	24.5
ExAC Eu	8	145006609	C	T	NM_201380; Plectin 1	missense	c.2347G>A	p.Asp783Asn	2	64830	0	3.08499e-05	4.59226	24.4
ExAC Eu	8	145006609	C	G	NM_201380; Plectin 1	missense	c.2347G>C	p.Asp783His	2	64830	0	3.08499e-05	5.31073	25.8
ExAC Eu	8	145006606	G	A	NM_201380; Plectin 1	missense	c.2350C>T	p.Arg784Cys	9	64834	0	0.000138816	5.27421	25.7
ExAC Eu	8	145006605	C	A	NM_201380; Plectin 1	missense	c.2351G>T	p.Arg784Leu	1	64830	0	1.5425e-05	5.20747	25.5
ExAC Eu	8	145006594	T	C	NM_201380; Plectin 1	missense	c.2362A>G	p.Met788Val	2	64832	0	3.0849e-05	1.66945	14.24
ExAC Eu	8	145006588	C	T	NM_201380; Plectin 1	missense	c.2368G>A	p.Ala790Thr	4	64830	0	6.16998e-05	3.06392	22.4
ExAC Eu	8	145006588	C	A	NM_201380; Plectin 1	missense	c.2368G>T	p.Ala790Ser	1	64830	0	1.5425e-05	3.84263	23.4
ExAC Eu	8	145006575	C	T	NM_201380; Plectin 1	missense	c.2381G>A	p.Ser794Asn	1	64820	0	1.54273e-05	0.817517	9.572
ExAC Eu	8	145006401	G	A	NM_201380; Plectin 1	missense	c.2390C>T	p.Ala797Val	1	62550	0	1.59872e-05	2.58299	20
ExAC Eu	8	145006365	ATCT	A	NM_201380; Plectin 1	inframe deletion	c.2423_2425delAGA	p.Lys808del	2	62874	0	3.18097e-05	1.98718	16.13
ExAC Eu	8	145006356	A	G	NM_201380; Plectin 1	missense	c.2435T>C	p.Leu812Pro	6	62776	0	9.55779e-05	3.64428	23.2
ExAC Eu	8	145006353	T	C	NM_201380; Plectin 1	missense	c.2438A>G	p.Gln813Arg	1	62716	0	1.59449e-05	2.91357	21.9
ExAC Eu	8	145006339	G	A	NM_201380; Plectin 1	missense	c.2452C>T	p.Arg818Trp	4	62284	0	6.4222e-05	4.94832	25
ExAC Eu	8	145006330	G	A	NM_201380; Plectin 1	missense	c.2461C>T	p.Arg821Trp	1	61366	0	1.62957e-05	5.42951	26.1
ExAC Eu	8	145006317	G	A	NM_201380; Plectin 1	missense	c.2474C>T	p.Pro825Leu	5	60048	0	8.32667e-05	5.13912	25.4
ExAC Eu	8	145006311	C	G	NM_201380; Plectin 1	missense	c.2480G>C	p.Arg827Pro	1	58526	0	1.70864e-05	3.35144	22.9
ExAC Eu	8	145006311	C	T	NM_201380; Plectin 1	missense	c.2480G>A	p.Arg827Gln	2	58526	0	3.41728e-05	4.86947	24.9
ExAC Eu	8	145006305	G	A	NM_201380; Plectin 1	missense	c.2486C>T	p.Thr829Met	1	57500	0	1.73913e-05	4.30062	24
ExAC Eu	8	145006170	T	G	NM_201380; Plectin 1	missense	c.2524A>C	p.Ser842Arg	1	43860	0	2.27998e-05	3.89578	23.5
ExAC Eu	8	145006148	C	T	NM_201380; Plectin 1	missense	c.2546G>A	p.Cys849Tyr	1	46182	0	2.16535e-05	3.26449	22.8
ExAC Eu	8	145006145	C	G	NM_201380; Plectin 1	missense	c.2549G>C	p.Cys850Ser	1	45916	0	2.17789e-05	4.10888	23.7
ExAC Eu	8	145006140	C	T	NM_201380; Plectin 1	missense	c.2554G>A	p.Glu852Lys	1	45466	0	2.19945e-05	5.85364	27.3
ExAC Eu	8	145006118	G	A	NM_201380; Plectin 1	missense	c.2576C>T	p.Ala859Val	6	42334	0	0.00014173	4.05704	23.7
ExAC Eu	8	145005812	G	A	NM_201380; Plectin 1	missense	c.2605C>T	p.Arg869Trp	2	29666	0	6.74172e-05	5.91015	27.5
ExAC Eu	8	145005803	C	T	NM_201380; Plectin 1	missense	c.2614G>A	p.Glu872Lys	2	30172	0	6.62866e-05	4.35252	24.1
ExAC Eu	8	145005770	G	A	NM_201380; Plectin 1	missense	c.2647C>T	p.Arg883Cys	4	30478	0	0.000131242	4.68512	24.6
ExAC Eu	8	145005757	C	G	NM_201380; Plectin 1	missense	c.2660G>C	p.Ser887Thr	1	30212	0	3.30994e-05	0.684062	8.722
ExAC Eu	8	145005748	C	T	NM_201380; Plectin 1	missense	c.2669G>A	p.Arg890His	1	29598	0	3.37861e-05	4.693	24.6
ExAC Eu	8	145005730	C	A	NM_201380; Plectin 1	missense	c.2687G>T	p.Arg896Leu	1	28472	0	3.51222e-05	4.96488	25.1
ExAC Eu	8	145005712	T	A	NM_201380; Plectin 1	missense	c.2705A>T	p.Gln902Leu	3	27234	0	0.000110156	4.9383	25
ExAC Eu	8	145004701	C	T	NM_201380; Plectin 1	missense	c.2719G>A	p.Glu907Lys	1	19750	0	5.06329e-05	4.4954	24.3
ExAC Eu	8	145004698	T	G	NM_201380; Plectin 1	missense	c.2722A>C	p.Lys908Gln	1	20194	0	4.95197e-05	2.5217	19.61
ExAC Eu	8	145004683	C	T	NM_201380; Plectin 1	missense	c.2737G>A	p.Glu913Lys	4	21886	0	0.000182765	4.6602	24.5
ExAC Eu	8	145004650	G	A	NM_201380; Plectin 1	missense	c.2770C>T	p.Arg924Trp	1	20024	0	4.99401e-05	4.722	24.6
ExAC Eu	8	145004593	G	A	NM_201380; Plectin 1	missense	c.2827C>T	p.Arg943Cys	4	14942	0	0.000267702	3.78399	23.4
ExAC Eu	8	145004592	C	T	NM_201380; Plectin 1	missense	c.2828G>A	p.Arg943His	1	14936	0	6.69523e-05	1.06255	11.01
ExAC Eu	8	145004575	C	T	NM_201380; Plectin 1	missense	c.2845G>A	p.Val949Met	1	17422	0	5.73987e-05	3.9723	23.6
ExAC Eu	8	145004462	G	A	NM_201380; Plectin 1	missense	c.2873C>T	p.Thr958Ile	15	44102	0	0.000340121	3.04141	22.4
ExAC Eu	8	145004462	G	C	NM_201380; Plectin 1	missense	c.2873C>G	p.Thr958Ser	1	44102	0	2.26747e-05	2.69649	20.8
ExAC Eu	8	145004446	G	T	NM_201380; Plectin 1	missense	c.2889C>A	p.Asp963Glu	1	45316	0	2.20673e-05	2.24325	17.79
ExAC Eu	8	145004445	C	T	NM_201380; Plectin 1	missense	c.2890G>A	p.Glu964Lys	4	45318	0	8.82651e-05	3.8468	23.4
ExAC Eu	8	145004441	C	T	NM_201380; Plectin 1	missense	c.2894G>A	p.Cys965Tyr	1	45148	0	2.21494e-05	2.96108	22.1
ExAC Eu	8	145004427	G	A	NM_201380; Plectin 1	missense	c.2908C>T	p.Pro970Ser	4	42372	0	9.4402e-05	1.3471	12.51
ExAC Eu	8	145004417	G	A	NM_201380; Plectin 1	missense	c.2918C>T	p.Pro973Leu	1	39504	0	2.53139e-05	3.70763	23.3
ExAC Eu	8	145004399	A	T	NM_201380; Plectin 1	missense	c.2936T>A	p.Leu979His	3	33798	0	8.87626e-05	2.87389	21.7
ExAC Eu	8	145004388	C	T	NM_201380; Plectin 1	missense	c.2947G>A	p.Gly983Ser	11	30076	0	0.00036574	3.60666	23.2
ExAC Eu	8	145004385	T	C	NM_201380; Plectin 1	missense	c.2950A>G	p.Ser984Gly	1	29472	0	3.39305e-05	0.038663	2.967
ExAC Eu	8	145004382	C	T	NM_201380; Plectin 1	missense	c.2953G>A	p.Glu985Lys	1	28674	0	3.48748e-05	3.9052	23.5
ExAC Eu	8	145004376	C	T	NM_201380; Plectin 1	missense	c.2959G>A	p.Ala987Thr	8	27620	0	0.000289645	1.12063	11.33
ExAC Eu	8	145004373	C	T	NM_201380; Plectin 1	missense	c.2962G>A	p.Val988Met	2	27056	0	7.39208e-05	3.17413	22.7
ExAC Eu	8	145004364	C	T	NM_201380; Plectin 1	missense	c.2971G>A	p.Val991Met	2	27336	0	7.31636e-05	4.42106	24.2
ExAC Eu	8	145004364	C	A	NM_201380; Plectin 1	missense	c.2971G>T	p.Val991Leu	1	27336	0	3.65818e-05	4.22199	23.9
ExAC Eu	8	145004357	A	C	NM_201380; Plectin 1	missense	c.2978T>G	p.Phe993Cys	1	28612	0	3.49504e-05	3.81689	23.4
ExAC Eu	8	145004331	C	T	NM_201380; Plectin 1	missense	c.3004G>A	p.Ala1002Thr	1	29492	0	3.39075e-05	4.77255	24.7
ExAC Eu	8	145004330	G	A	NM_201380; Plectin 1	missense	c.3005C>T	p.Ala1002Val	1	29474	0	3.39282e-05	4.32711	24
ExAC Eu	8	145004324	T	C	NM_201380; Plectin 1	missense	c.3011A>G	p.Glu1004Gly	1	29668	0	3.37064e-05	3.32982	22.9
ExAC Eu	8	145004319	C	T	NM_201380; Plectin 1	missense	c.3016G>A	p.Val1006Ile	2	31020	0	6.44745e-05	0.895216	10.05
ExAC Eu	8	145004220	G	A	NM_201380; Plectin 1	stop gained	c.3034C>T	p.Gln1012Ter	1	61920	0	1.61499e-05	11.2368	37
ExAC Eu	8	145004202	T	C	NM_201380; Plectin 1	missense	c.3052A>G	p.Thr1018Ala	1	62418	0	1.6021e-05	-0.52551	0.19
ExAC Eu	8	145004201	G	A	NM_201380; Plectin 1	missense	c.3053C>T	p.Thr1018Met	7	62424	0	0.000112136	1.95259	15.91
ExAC Eu	8	145004194	C	G	NM_201380; Plectin 1	missense	c.3060G>C	p.Trp1020Cys	1	62434	0	1.60169e-05	4.91909	25
ExAC Eu	8	145004190	G	C	NM_201380; Plectin 1	missense	c.3064C>G	p.Gln1022Glu	1	62426	0	1.6019e-05	0.321295	5.898
ExAC Eu	8	145004177	T	G	NM_201380; Plectin 1	missense	c.3077A>C	p.Asp1026Ala	1	62044	0	1.61176e-05	4.18229	23.8
ExAC Eu	8	145004152	C	G	NM_201380; Plectin 1	missense	c.3102G>C	p.Gln1034His	1	60926	0	1.64134e-05	1.99487	16.18
ExAC Eu	8	145004145	G	A	NM_201380; Plectin 1	missense	c.3109C>T	p.Arg1037Cys	1	60446	0	1.65437e-05	2.66202	20.6
ExAC Eu	8	145004144	C	T	NM_201380; Plectin 1	missense	c.3110G>A	p.Arg1037His	4	60348	0	6.62822e-05	3.02848	22.3
ExAC Eu	8	145004142	G	A	NM_201380; Plectin 1	missense	c.3112C>T	p.Arg1038Cys	1	60174	0	1.66185e-05	4.55415	24.4
ExAC Eu	8	145004124	G	A	NM_201380; Plectin 1	missense	c.3130C>T	p.Arg1044Cys	14	59178	0	0.000236574	5.35378	25.9
ExAC Eu	8	145004105	G	A	NM_201380; Plectin 1	missense	c.3149C>T	p.Thr1050Met	2	58364	0	3.42677e-05	1.83173	15.17
ExAC Eu	8	145003994	G	A	NM_201380; Plectin 1	missense	c.3154C>T	p.Arg1052Cys	4	58192	0	6.8738e-05	4.56098	24.4
ExAC Eu	8	145003993	C	T	NM_201380; Plectin 1	missense	c.3155G>A	p.Arg1052His	2	58242	0	3.43395e-05	4.49865	24.3
ExAC Eu	8	145003970	G	A	NM_201380; Plectin 1	missense	c.3178C>T	p.Arg1060Cys	1	58052	0	1.72259e-05	3.49792	23.1
ExAC Eu	8	145003969	C	T	NM_201380; Plectin 1	missense	c.3179G>A	p.Arg1060His	11	57960	0	0.000189786	4.15545	23.8
ExAC Eu	8	145003966	T	G	NM_201380; Plectin 1	missense	c.3182A>C	p.Gln1061Pro	1	58022	0	1.72348e-05	0.539542	7.726
ExAC Eu	8	145003924	C	T	NM_201380; Plectin 1	missense	c.3224G>A	p.Arg1075Gln	2	55700	0	3.59066e-05	4.53979	24.3
ExAC Eu	8	145003910	C	T	NM_201380; Plectin 1	missense	c.3238G>A	p.Ala1080Thr	2	55176	0	3.62476e-05	3.67543	23.3
ExAC Eu	8	145003909	G	A	NM_201380; Plectin 1	missense	c.3239C>T	p.Ala1080Val	2	55024	0	3.63478e-05	3.47369	23
ExAC Eu	8	145003904	C	T	NM_201380; Plectin 1	missense	c.3244G>A	p.Gly1082Ser	1	54778	0	1.82555e-05	0.617913	8.28
ExAC Eu	8	145003901	A	G	NM_201380; Plectin 1	missense	c.3247T>C	p.Phe1083Leu	1	54968	0	1.81924e-05	2.31263	18.25
ExAC Eu	8	145003898	C	T	NM_201380; Plectin 1	missense	c.3250G>A	p.Gly1084Arg	1	54710	0	1.82782e-05	2.4704	19.28
ExAC Eu	8	145003892	C	T	NM_201380; Plectin 1	missense	c.3256G>A	p.Glu1086Lys	2	54970	0	3.63835e-05	2.42903	19.01
ExAC Eu	8	145003886	G	A	NM_201380; Plectin 1	missense	c.3262C>T	p.Arg1088Trp	1	54772	0	1.82575e-05	4.13331	23.8
ExAC Eu	8	145003885	C	G	NM_201380; Plectin 1	missense	c.3263G>C	p.Arg1088Pro	1	55016	0	1.81765e-05	2.08422	16.75
ExAC Eu	8	145003870	C	T	NM_201380; Plectin 1	missense	c.3278G>A	p.Arg1093His	2	54036	0	3.70124e-05	3.96452	23.6
ExAC Eu	8	145003858	G	A	NM_201380; Plectin 1	missense	c.3290C>T	p.Ser1097Phe	1	54560	0	1.83284e-05	1.8399	15.22
ExAC Eu	8	145003733	T	C	NM_201380; Plectin 1	missense	c.3341A>G	p.Gln1114Arg	1	64042	0	1.56148e-05	1.628	14
ExAC Eu	8	145003722	G	A	NM_201380; Plectin 1	missense	c.3352C>T	p.Arg1118Cys	4	63998	0	6.2502e-05	1.6367	14.05
ExAC Eu	8	145003713	G	A	NM_201380; Plectin 1	missense	c.3361C>T	p.Arg1121Cys	1	63882	0	1.56539e-05	4.0537	23.7
ExAC Eu	8	145003712	C	T	NM_201380; Plectin 1	missense	c.3362G>A	p.Arg1121His	6	63840	0	9.3985e-05	2.20247	17.52
ExAC Eu	8	145003706	A	G	NM_201380; Plectin 1	missense	c.3368T>C	p.Ile1123Thr	2	63758	0	3.13686e-05	2.57344	19.94
ExAC Eu	8	145003701	C	T	NM_201380; Plectin 1	missense	c.3373G>A	p.Glu1125Lys	2	63522	0	3.14852e-05	2.83871	21.6
ExAC Eu	8	145003685	C	T	NM_201380; Plectin 1	missense	c.3389G>A	p.Arg1130Gln	2	61838	0	3.23426e-05	4.86232	24.9
ExAC Eu	8	145003682	A	G	NM_201380; Plectin 1	missense	c.3392T>C	p.Leu1131Pro	1	61008	0	1.63913e-05	3.49889	23.1
ExAC Eu	8	145003667	C	T	NM_201380; Plectin 1	missense	c.3407G>A	p.Cys1136Tyr	5	53814	0	9.29126e-05	2.66967	20.6
ExAC Eu	8	145003661	G	A	NM_201380; Plectin 1	missense	c.3413C>T	p.Thr1138Met	1	48644	0	2.05575e-05	2.06254	16.61
ExAC Eu	8	145003659	G	A	NM_201380; Plectin 1	missense	c.3415C>T	p.Arg1139Cys	7	45048	0	0.00015539	4.03768	23.7
ExAC Eu	8	145003658	C	T	NM_201380; Plectin 1	missense	c.3416G>A	p.Arg1139His	2	43336	0	4.6151e-05	4.09865	23.7
ExAC Eu	8	145003653	C	T	NM_201380; Plectin 1	missense	c.3421G>A	p.Val1141Met	13	36204	0	0.000359076	3.67971	23.3
ExAC Eu	8	145003646	C	T	NM_201380; Plectin 1	missense	c.3428G>A	p.Arg1143His	1	29028	0	3.44495e-05	3.3961	23
ExAC Eu	8	145003640	C	T	NM_201380; Plectin 1	missense	c.3434G>A	p.Arg1145Gln	2	26048	0	7.67813e-05	4.9759	25.1
ExAC Eu	8	145003634	G	A	NM_201380; Plectin 1	missense	c.3440C>T	p.Pro1147Leu	1	22548	0	4.43498e-05	3.03826	22.4
ExAC Eu	8	145003623	C	T	NM_201380; Plectin 1	missense	c.3451G>A	p.Glu1151Lys	1	20658	0	4.84074e-05	4.21921	23.9
ExAC Eu	8	145003613	C	T	NM_201380; Plectin 1	missense	c.3461G>A	p.Arg1154Gln	1	17344	0	5.76568e-05	1.85865	15.34
ExAC Eu	8	145003601	T	C	NM_201380; Plectin 1	missense	c.3473A>G	p.Gln1158Arg	1	15426	0	6.48256e-05	0.672536	8.646
ExAC Eu	8	145003428	C	A	NM_201380; Plectin 1	missense	c.3514G>T	p.Gly1172Trp	1	53032	0	1.88565e-05	4.26057	23.9
ExAC Eu	8	145003406	C	T	NM_201380; Plectin 1	missense	c.3536G>A	p.Arg1179Gln	1	47910	0	2.08725e-05	2.85402	21.6
ExAC Eu	8	145003397	G	A	NM_201380; Plectin 1	missense	c.3545C>T	p.Ala1182Val	1	45126	0	2.21602e-05	1.01319	10.74
ExAC Eu	8	145003362	A	AT	NM_201380; Plectin 1	frameshift	c.3579dupA	p.Ser1194IlefsTer96	1	32416	0	3.0849e-05	5.93809	27.6
ExAC Eu	8	145003361	G	A	NM_201380; Plectin 1	missense	c.3581C>T	p.Ser1194Leu	1	31668	0	3.15776e-05	4.61151	24.4
ExAC Eu	8	145003358	G	A	NM_201380; Plectin 1	missense	c.3584C>T	p.Pro1195Leu	1	30108	0	3.32138e-05	3.144	22.6
ExAC Eu	8	145003341	G	A	NM_201380; Plectin 1	missense	c.3601C>T	p.Arg1201Cys	5	23058	0	0.000216844	5.56972	26.4
ExAC Eu	8	145003340	C	T	NM_201380; Plectin 1	missense	c.3602G>A	p.Arg1201His	10	22674	0	0.000441034	5.44183	26.1
ExAC Eu	8	145003322	G	A	NM_201380; Plectin 1	missense	c.3620C>T	p.Thr1207Met	6	18508	0	0.000324184	4.9432	25
ExAC Eu	8	145003306	C	G	NM_201380; Plectin 1	missense	c.3636G>C	p.Glu1212Asp	1	15038	0	6.64982e-05	0.535871	7.7
ExAC Eu	8	145003304	T	C	NM_201380; Plectin 1	missense	c.3638A>G	p.Gln1213Arg	1	14556	0	6.87002e-05	2.70364	20.8
ExAC Eu	8	145002134	C	T	NM_201380; Plectin 1	missense	c.3698G>A	p.Arg1233His	10	52726	0	0.00018966	4.44074	24.2
ExAC Eu	8	145002132	C	T	NM_201380; Plectin 1	missense	c.3700G>A	p.Gly1234Ser	2	51226	0	3.90427e-05	2.95705	22.1
ExAC Eu	8	145002128	G	A	NM_201380; Plectin 1	missense	c.3704C>T	p.Thr1235Met	6	49178	0	0.000122006	4.78225	24.7
ExAC Eu	8	145002125	T	A	NM_201380; Plectin 1	missense	c.3707A>T	p.Gln1236Leu	1	46852	0	2.13438e-05	4.49933	24.3
ExAC Eu	8	145002117	C	T	NM_201380; Plectin 1	missense	c.3715G>A	p.Glu1239Lys	2	40984	0	4.87995e-05	5.16498	25.5
ExAC Eu	8	145002096	C	T	NM_201380; Plectin 1	missense	c.3736G>A	p.Glu1246Lys	2	33248	0	6.0154e-05	4.92486	25
ExAC Eu	8	145002093	C	T	NM_201380; Plectin 1	missense	c.3739G>A	p.Glu1247Lys	1	32678	0	3.06016e-05	2.58824	20.1
ExAC Eu	8	145002069	C	T	NM_201380; Plectin 1	missense	c.3763G>A	p.Val1255Met	5	28244	0	0.000177029	4.68797	24.6
ExAC Eu	8	145002062	G	A	NM_201380; Plectin 1	missense	c.3770C>T	p.Ala1257Val	1	26624	0	3.75601e-05	3.23329	22.8
ExAC Eu	8	145002059	G	A	NM_201380; Plectin 1	missense	c.3773C>T	p.Thr1258Ile	1	26550	0	3.76648e-05	2.76541	21.2
ExAC Eu	8	145002053	G	A	NM_201380; Plectin 1	missense	c.3779C>T	p.Pro1260Leu	15	25842	0	0.00058045	1.52057	13.42
ExAC Eu	8	145002045	C	T	NM_201380; Plectin 1	missense	c.3787G>A	p.Glu1263Lys	1	24962	0	4.00609e-05	4.87611	24.9
ExAC Eu	8	145002038	G	T	NM_201380; Plectin 1	missense	c.3794C>A	p.Thr1265Asn	1	24698	0	4.04891e-05	1.53197	13.48
ExAC Eu	8	145001931	G	C	NM_201380; Plectin 1	missense	c.3814C>G	p.Leu1272Val	2	29764	0	6.71953e-05	1.47115	13.16
ExAC Eu	8	145001928	G	A	NM_201380; Plectin 1	missense	c.3817C>T	p.Arg1273Trp	1	29486	0	3.39144e-05	4.97992	25.1
ExAC Eu	8	145001927	C	T	NM_201380; Plectin 1	missense	c.3818G>A	p.Arg1273Gln	1	29724	0	3.36428e-05	5.39734	26
ExAC Eu	8	145001910	G	T	NM_201380; Plectin 1	missense	c.3835C>A	p.Gln1279Lys	1	29610	0	3.37724e-05	0.659266	8.558
ExAC Eu	8	145001895	C	T	NM_201380; Plectin 1	missense	c.3850G>A	p.Asp1284Asn	3	28890	0	0.000103842	1.47895	13.2
ExAC Eu	8	145001892	C	T	NM_201380; Plectin 1	missense	c.3853G>A	p.Ala1285Thr	2	28696	0	6.96961e-05	2.24825	17.83
ExAC Eu	8	145001885	C	T	NM_201380; Plectin 1	missense	c.3860G>A	p.Arg1287Gln	1	28128	0	3.55518e-05	3.47524	23.1
ExAC Eu	8	145001874	G	A	NM_201380; Plectin 1	missense	c.3871C>T	p.Arg1291Trp	15	27872	0	0.000538175	4.8646	24.9
ExAC Eu	8	145001867	G	T	NM_201380; Plectin 1	missense	c.3878C>A	p.Ala1293Glu	1	27456	0	3.64219e-05	4.11895	23.8
ExAC Eu	8	145001850	G	C	NM_201380; Plectin 1	missense	c.3895C>G	p.Arg1299Gly	1	28116	0	3.55669e-05	3.253	22.8
ExAC Eu	8	145001849	C	T	NM_201380; Plectin 1	missense	c.3896G>A	p.Arg1299Gln	1	28216	0	3.54409e-05	3.4111	23
ExAC Eu	8	145001847	G	C	NM_201380; Plectin 1	missense	c.3898C>G	p.Leu1300Val	1	28594	0	3.49724e-05	2.51593	19.57
ExAC Eu	8	145001843	T	C	NM_201380; Plectin 1	missense	c.3902A>G	p.Gln1301Arg	1	28872	0	3.46356e-05	1.37709	12.67
ExAC Eu	8	145001838	G	A	NM_201380; Plectin 1	missense	c.3907C>T	p.Arg1303Trp	7	28806	0	0.000243005	3.6134	23.2
ExAC Eu	8	145001832	C	T	NM_201380; Plectin 1	missense	c.3913G>A	p.Gly1305Arg	1	29376	0	3.40414e-05	1.69566	14.38
ExAC Eu	8	145001825	C	T	NM_201380; Plectin 1	missense	c.3920G>A	p.Arg1307Gln	1	30158	0	3.31587e-05	4.39874	24.1
ExAC Eu	8	145001820	C	T	NM_201380; Plectin 1	missense	c.3925G>A	p.Val1309Met	2	30874	0	6.47794e-05	4.48908	24.3
ExAC Eu	8	145001808	G	A	NM_201380; Plectin 1	missense	c.3937C>T	p.Arg1313Cys	5	32142	0	0.00015556	5.81944	27.2
ExAC Eu	8	145001807	C	T	NM_201380; Plectin 1	missense	c.3938G>A	p.Arg1313His	3	32244	0	9.30406e-05	4.30627	24
ExAC Eu	8	145001802	G	A	NM_201380; Plectin 1	missense	c.3943C>T	p.Arg1315Trp	1	32598	0	3.06767e-05	5.58795	26.5
ExAC Eu	8	145001780	A	G	NM_201380; Plectin 1	missense	c.3965T>C	p.Leu1322Pro	2	38336	0	5.21703e-05	3.61533	23.2
ExAC Eu	8	145001774	C	T	NM_201380; Plectin 1	missense	c.3971G>A	p.Arg1324His	1	38214	0	2.61684e-05	5.46061	26.1
ExAC Eu	8	145001752	C	A	NM_201380; Plectin 1	missense	c.3993G>T	p.Gln1331His	1	40220	0	2.48633e-05	3.20239	22.7
ExAC Eu	8	145001748	C	T	NM_201380; Plectin 1	missense	c.3997G>A	p.Asp1333Asn	1	40394	0	2.47562e-05	4.06554	23.7
ExAC Eu	8	145001745	C	T	NM_201380; Plectin 1	missense	c.4000G>A	p.Val1334Met	2	41254	0	4.84801e-05	0.453283	7.063
ExAC Eu	8	145001736	G	A	NM_201380; Plectin 1	missense	c.4009C>T	p.Arg1337Cys	2	42750	0	4.67836e-05	4.34936	24.1
ExAC Eu	8	145001735	C	T	NM_201380; Plectin 1	missense	c.4010G>A	p.Arg1337His	2	42718	0	4.68187e-05	4.65871	24.5
ExAC Eu	8	145001733	C	T	NM_201380; Plectin 1	missense	c.4012G>A	p.Glu1338Lys	8	43346	0	0.000184561	4.71301	24.6
ExAC Eu	8	145001708	A	T	NM_201380; Plectin 1	missense	c.4037T>A	p.Leu1346Gln	1	49570	0	2.01735e-05	4.17951	23.8
ExAC Eu	8	145001706	G	A	NM_201380; Plectin 1	missense	c.4039C>T	p.Arg1347Cys	1	49474	0	2.02126e-05	5.36356	25.9
ExAC Eu	8	145001705	C	T	NM_201380; Plectin 1	missense	c.4040G>A	p.Arg1347His	4	49986	0	8.00224e-05	5.391	26
ExAC Eu	8	145001696	C	T	NM_201380; Plectin 1	missense	c.4049G>A	p.Arg1350His	2	51750	0	3.86473e-05	5.32547	25.8
ExAC Eu	8	145001692	C	G	NM_201380; Plectin 1	missense	c.4053G>C	p.Glu1351Asp	1	52472	0	1.90578e-05	0.855112	9.8
ExAC Eu	8	145001673	C	A	NM_201380; Plectin 1	missense	c.4072G>T	p.Ala1358Ser	1	53948	0	1.85364e-05	0.475434	7.241
ExAC Eu	8	145001658	C	T	NM_201380; Plectin 1	missense	c.4087G>A	p.Ala1363Thr	1	54246	0	1.84345e-05	3.83275	23.4
ExAC Eu	8	145001658	C	A	NM_201380; Plectin 1	missense	c.4087G>T	p.Ala1363Ser	1	54246	0	1.84345e-05	3.09657	22.5
ExAC Eu	8	145001651	C	T	NM_201380; Plectin 1	missense	c.4094G>A	p.Arg1365Gln	2	54464	0	3.67215e-05	0.386725	6.498
ExAC Eu	8	145001649	G	A	NM_201380; Plectin 1	missense	c.4096C>T	p.Arg1366Trp	6	54408	0	0.000110278	4.87285	24.9
ExAC Eu	8	145001648	C	T	NM_201380; Plectin 1	missense	c.4097G>A	p.Arg1366Gln	1	54484	0	1.8354e-05	5.13232	25.4
ExAC Eu	8	145001637	T	C	NM_201380; Plectin 1	missense	c.4108A>G	p.Ile1370Val	1	55384	0	1.80558e-05	2.02117	16.35
ExAC Eu	8	145001607	CCTGG	C	NM_201380; Plectin 1	frameshift	c.4134_4137delCCAG	p.Ser1378ArgfsTer46	1	57588	0	1.73647e-05	6.90387	33
ExAC Eu	8	145001604	C	T	NM_201380; Plectin 1	missense	c.4141G>A	p.Val1381Met	1	58020	0	1.72354e-05	4.25795	23.9
ExAC Eu	8	145001601	G	A	NM_201380; Plectin 1	missense	c.4144C>T	p.Arg1382Trp	2	57952	0	3.45113e-05	5.00991	25.1
ExAC Eu	8	145001600	C	T	NM_201380; Plectin 1	missense	c.4145G>A	p.Arg1382Gln	2	58410	0	3.42407e-05	3.77374	23.4
ExAC Eu	8	145001500	G	T	NM_201380; Plectin 1	missense	c.4171C>A	p.Leu1391Met	1	65204	0	1.53365e-05	3.07769	22.5
ExAC Eu	8	145001488	TCTC	T	NM_201380; Plectin 1	inframe deletion	c.4180_4182delGAG	p.Glu1394del	1	65314	0	1.53107e-05	2.19697	17.49
ExAC Eu	8	145001485	C	T	NM_201380; Plectin 1	missense	c.4186G>A	p.Glu1396Lys	2	65322	0	3.06176e-05	4.37731	24.1
ExAC Eu	8	145001482	G	C	NM_201380; Plectin 1	missense	c.4189C>G	p.Arg1397Gly	1	65332	0	1.53064e-05	2.76727	21.2
ExAC Eu	8	145001482	G	A	NM_201380; Plectin 1	missense	c.4189C>T	p.Arg1397Cys	2	65332	0	3.06129e-05	1.47848	13.2
ExAC Eu	8	145001473	C	T	NM_201380; Plectin 1	missense	c.4198G>A	p.Glu1400Lys	2	65376	0	3.05923e-05	3.60574	23.2
ExAC Eu	8	145001464	C	T	NM_201380; Plectin 1	missense	c.4207G>A	p.Glu1403Lys	1	65418	0	1.52863e-05	5.3595	25.9
ExAC Eu	8	145001427	G	T	NM_201380; Plectin 1	missense	c.4244C>A	p.Ala1415Asp	1	65460	0	1.52765e-05	4.8027	24.8
ExAC Eu	8	145001422	T	C	NM_201380; Plectin 1	missense	c.4249A>G	p.Lys1417Glu	1	65448	0	1.52793e-05	3.98748	23.6
ExAC Eu	8	145001249	C	A	NM_201380; Plectin 1	missense	c.4252G>T	p.Asp1418Tyr	3	65160	0	4.60405e-05	4.82523	24.8
ExAC Eu	8	145001248	T	C	NM_201380; Plectin 1	missense	c.4253A>G	p.Asp1418Gly	1	65194	0	1.53388e-05	4.03692	23.7
ExAC Eu	8	145001245	T	C	NM_201380; Plectin 1	missense	c.4256A>G	p.Tyr1419Cys	1	65236	0	1.5329e-05	3.59206	23.2
ExAC Eu	8	145001240	G	A	NM_201380; Plectin 1	missense	c.4261C>T	p.Leu1421Phe	1	65310	0	1.53116e-05	4.29017	24
ExAC Eu	8	145001227	G	A	NM_201380; Plectin 1	missense	c.4274C>T	p.Thr1425Met	9	65456	0	0.000137497	4.66534	24.5
ExAC Eu	8	145001224	T	A	NM_201380; Plectin 1	missense	c.4277A>T	p.Tyr1426Phe	12	65484	0	0.000183251	3.83335	23.4
ExAC Eu	8	145001219	C	T	NM_201380; Plectin 1	missense	c.4282G>A	p.Ala1428Thr	1	65526	0	1.52611e-05	5.43278	26.1
ExAC Eu	8	145001213	G	A	NM_201380; Plectin 1	missense	c.4288C>T	p.Leu1430Phe	2	65588	0	3.04934e-05	4.27018	24
ExAC Eu	8	145001207	G	A	NM_201380; Plectin 1	missense	c.4294C>T	p.Pro1432Ser	4	65624	0	6.09533e-05	2.60513	20.2
ExAC Eu	8	145001206	G	A	NM_201380; Plectin 1	missense	c.4295C>T	p.Pro1432Leu	3	65628	0	4.57122e-05	5.42831	26.1
ExAC Eu	8	145001194	G	T	NM_201380; Plectin 1	missense	c.4307C>A	p.Pro1436Gln	1	65702	0	1.52202e-05	4.58805	24.4
ExAC Eu	8	145001170	G	A	NM_201380; Plectin 1	missense	c.4331C>T	p.Ser1444Leu	13	65726	0	0.000197791	4.73843	24.7
ExAC Eu	8	145001143	A	G	NM_201380; Plectin 1	splice donor	c.4356+2T>C		1	65720	0	1.52161e-05	4.82985	24.8
ExAC Eu	8	145001038	G	A	NM_201380; Plectin 1	missense	c.4369C>T	p.Arg1457Cys	1	65982	0	1.51556e-05	5.03575	25.2
ExAC Eu	8	145001032	G	A	NM_201380; Plectin 1	missense	c.4375C>T	p.His1459Tyr	2	66018	0	3.02948e-05	3.14066	22.6
ExAC Eu	8	145001025	C	T	NM_201380; Plectin 1	missense	c.4382G>A	p.Ser1461Asn	1	66074	0	1.51345e-05	4.12205	23.8
ExAC Eu	8	145000998	T	C	NM_201380; Plectin 1	missense	c.4409A>G	p.Tyr1470Cys	1	66142	0	1.5119e-05	3.94652	23.6
ExAC Eu	8	145000981	C	T	NM_201380; Plectin 1	missense	c.4426G>A	p.Glu1476Lys	1	66200	0	1.51057e-05	5.96411	27.7
ExAC Eu	8	145000972	G	A	NM_201380; Plectin 1	missense	c.4435C>T	p.Arg1479Trp	3	66196	0	4.532e-05	5.36597	25.9
ExAC Eu	8	145000969	G	A	NM_201380; Plectin 1	missense	c.4438C>T	p.Arg1480Cys	1	66200	0	1.51057e-05	6.0707	28.1
ExAC Eu	8	145000968	C	T	NM_201380; Plectin 1	missense	c.4439G>A	p.Arg1480His	7	66206	0	0.000105731	6.29891	29.1
ExAC Eu	8	145000966	T	C	NM_201380; Plectin 1	missense	c.4441A>G	p.Met1481Val	6	66198	0	9.06372e-05	3.38213	23
ExAC Eu	8	145000022	G	A	NM_201380; Plectin 1	missense	c.4486C>T	p.Arg1496Cys	2	6770	0	0.000295421	3.91	23.5
ExAC Eu	8	145000019	C	T	NM_201380; Plectin 1	missense	c.4489G>A	p.Glu1497Lys	2	7208	0	0.000277469	1.17633	11.62
ExAC Eu	8	144999994	G	A	NM_201380; Plectin 1	missense	c.4514C>T	p.Ala1505Val	1	11550	0	8.65801e-05	0.543337	7.754
ExAC Eu	8	144999980	G	A	NM_201380; Plectin 1	missense	c.4528C>T	p.Arg1510Trp	1	15096	0	6.62427e-05	3.46622	23
ExAC Eu	8	144999971	C	T	NM_201380; Plectin 1	missense	c.4537G>A	p.Ala1513Thr	1	17198	0	5.81463e-05	3.02255	22.3
ExAC Eu	8	144999968	C	T	NM_201380; Plectin 1	missense	c.4540G>A	p.Glu1514Lys	2	18392	0	0.000108743	1.91321	15.67
ExAC Eu	8	144999964	G	A	NM_201380; Plectin 1	missense	c.4544C>T	p.Ala1515Val	1	19864	0	5.03423e-05	2.24965	17.84
ExAC Eu	8	144999935	G	A	NM_201380; Plectin 1	missense	c.4573C>T	p.Arg1525Trp	1	35950	0	2.78164e-05	3.53344	23.1
ExAC Eu	8	144999934	C	T	NM_201380; Plectin 1	missense	c.4574G>A	p.Arg1525Gln	4	36688	0	0.000109027	0.634119	8.39
ExAC Eu	8	144999928	G	A	NM_201380; Plectin 1	missense	c.4580C>T	p.Ala1527Val	1	39216	0	2.54998e-05	3.70452	23.3
ExAC Eu	8	144999911	G	A	NM_201380; Plectin 1	missense	c.4597C>T	p.Arg1533Cys	7	44570	0	0.000157056	3.10926	22.5
ExAC Eu	8	144999895	ACCT	A	NM_201380; Plectin 1	inframe deletion	c.4610_4612delAGG	p.Glu1537del	1	47870	0	2.08899e-05	1.39406	12.76
ExAC Eu	8	144999890	G	A	NM_201380; Plectin 1	missense	c.4618C>T	p.Arg1540Trp	1	48060	0	2.08073e-05	4.2203	23.9
ExAC Eu	8	144999887	G	A	NM_201380; Plectin 1	missense	c.4621C>T	p.Arg1541Trp	1	47678	0	2.0974e-05	3.72606	23.3
ExAC Eu	8	144999886	C	T	NM_201380; Plectin 1	missense	c.4622G>A	p.Arg1541Gln	1	47450	0	2.10748e-05	3.2594	22.8
ExAC Eu	8	144999884	C	T	NM_201380; Plectin 1	missense	c.4624G>A	p.Glu1542Lys	2	46074	0	4.34084e-05	0.97275	10.5
ExAC Eu	8	144999882	C	A	NM_201380; Plectin 1	missense	c.4626G>T	p.Glu1542Asp	1	42220	0	2.36855e-05	0.584523	8.048
ExAC Eu	8	144999880	T	C	NM_201380; Plectin 1	missense	c.4628A>G	p.Glu1543Gly	1	41324	0	2.4199e-05	0.427224	6.847
ExAC Eu	8	144999877	G	A	NM_201380; Plectin 1	missense	c.4631C>T	p.Ala1544Val	1	40660	0	2.45942e-05	-0.193832	1.131
ExAC Eu	8	144999874	G	A	NM_201380; Plectin 1	missense	c.4634C>T	p.Ala1545Val	5	40358	0	0.000123891	1.01315	10.74
ExAC Eu	8	144999871	ACCG	A	NM_201380; Plectin 1	inframe deletion	c.4634_4636delCGG	p.Ala1545del	2	39454	0	5.06919e-05	0.229556	4.988
ExAC Eu	8	144999867	G	T	NM_201380; Plectin 1	missense	c.4641C>A	p.Asp1547Glu	3	39410	0	7.61228e-05	-1.42146	0.003
ExAC Eu	8	144999866	C	T	NM_201380; Plectin 1	missense	c.4642G>A	p.Ala1548Thr	2	39226	0	5.09866e-05	1.26263	12.07
ExAC Eu	8	144999862	T	C	NM_201380; Plectin 1	missense	c.4646A>G	p.Gln1549Arg	2	38674	0	5.17143e-05	0.83489	9.677
ExAC Eu	8	144999851	G	A	NM_201380; Plectin 1	missense	c.4657C>T	p.Arg1553Cys	2	37008	0	5.40424e-05	4.75396	24.7
ExAC Eu	8	144999850	C	T	NM_201380; Plectin 1	missense	c.4658G>A	p.Arg1553His	2	36794	0	5.43567e-05	2.52563	19.63
ExAC Eu	8	144999839	C	T	NM_201380; Plectin 1	missense	c.4669G>A	p.Glu1557Lys	1	35044	0	2.85356e-05	0.392348	6.547
ExAC Eu	8	144999821	G	A	NM_201380; Plectin 1	missense	c.4687C>T	p.Arg1563Trp	1	30892	0	3.23708e-05	2.85497	21.6
ExAC Eu	8	144999811	G	A	NM_201380; Plectin 1	missense	c.4697C>T	p.Ser1566Leu	1	30186	0	3.31279e-05	3.5972	23.2
ExAC Eu	8	144999805	G	A	NM_201380; Plectin 1	missense	c.4703C>T	p.Ala1568Val	3	29672	0	0.000101105	0.459746	7.116
ExAC Eu	8	144999800	T	C	NM_201380; Plectin 1	missense	c.4708A>G	p.Ile1570Val	2	29516	0	6.77599e-05	0.629234	8.357
ExAC Eu	8	144999785	G	A	NM_201380; Plectin 1	missense	c.4723C>T	p.Arg1575Trp	1	28402	0	3.52088e-05	3.97681	23.6
ExAC Eu	8	144999784	C	T	NM_201380; Plectin 1	missense	c.4724G>A	p.Arg1575Gln	2	28254	0	7.07864e-05	0.654133	8.524
ExAC Eu	8	144999772	G	A	NM_201380; Plectin 1	missense	c.4736C>T	p.Ala1579Val	3	27716	0	0.000108241	0.832976	9.666
ExAC Eu	8	144999764	G	A	NM_201380; Plectin 1	missense	c.4744C>T	p.Arg1582Cys	2	25342	0	7.89204e-05	1.92785	15.76
ExAC Eu	8	144999764	G	C	NM_201380; Plectin 1	missense	c.4744C>G	p.Arg1582Gly	1	25342	0	3.94602e-05	0.921212	10.2
ExAC Eu	8	144999752	G	A	NM_201380; Plectin 1	missense	c.4756C>T	p.Arg1586Cys	1	27298	0	3.66327e-05	4.16319	23.8
ExAC Eu	8	144999751	C	T	NM_201380; Plectin 1	missense	c.4757G>A	p.Arg1586His	2	28898	0	6.92089e-05	4.14823	23.8
ExAC Eu	8	144999745	T	C	NM_201380; Plectin 1	missense	c.4763A>G	p.Glu1588Gly	1	31842	0	3.14051e-05	3.261	22.8
ExAC Eu	8	144999742	T	C	NM_201380; Plectin 1	missense	c.4766A>G	p.Glu1589Gly	1	32938	0	3.03601e-05	3.31164	22.9
ExAC Eu	8	144999737	TCTC	T	NM_201380; Plectin 1	inframe deletion	c.4768_4770delGAG	p.Glu1590del	1	34766	0	2.87637e-05	1.84195	15.24
ExAC Eu	8	144999734	G	A	NM_201380; Plectin 1	missense	c.4774C>T	p.Arg1592Cys	2	35438	0	5.64366e-05	4.70381	24.6
ExAC Eu	8	144999725	G	A	NM_201380; Plectin 1	missense	c.4783C>T	p.Arg1595Cys	1	37602	0	2.65943e-05	4.66998	24.5
ExAC Eu	8	144999724	C	A	NM_201380; Plectin 1	missense	c.4784G>T	p.Arg1595Leu	3	38340	0	7.82473e-05	4.85808	24.9
ExAC Eu	8	144999724	C	T	NM_201380; Plectin 1	missense	c.4784G>A	p.Arg1595His	1	38340	0	2.60824e-05	4.82232	24.8
ExAC Eu	8	144999701	G	A	NM_201380; Plectin 1	missense	c.4807C>T	p.Arg1603Cys	2	45988	0	4.34896e-05	4.18297	23.8
ExAC Eu	8	144999700	C	T	NM_201380; Plectin 1	missense	c.4808G>A	p.Arg1603His	1	46120	0	2.16826e-05	2.6605	20.6
ExAC Eu	8	144999694	C	T	NM_201380; Plectin 1	missense	c.4814G>A	p.Arg1605His	4	47538	0	8.41432e-05	3.62263	23.2
ExAC Eu	8	144999689	C	T	NM_201380; Plectin 1	missense	c.4819G>A	p.Gly1607Arg	2	49610	0	4.03145e-05	1.50912	13.36
ExAC Eu	8	144999677	C	T	NM_201380; Plectin 1	missense	c.4831G>A	p.Glu1611Lys	1	54872	0	1.82242e-05	2.71266	20.9
ExAC Eu	8	144999662	G	A	NM_201380; Plectin 1	missense	c.4846C>T	p.Arg1616Cys	2	55906	0	3.57743e-05	3.48356	23.1
ExAC Eu	8	144999662	G	T	NM_201380; Plectin 1	missense	c.4846C>A	p.Arg1616Ser	1	55906	0	1.78872e-05	2.75846	21.1
ExAC Eu	8	144999659	C	A	NM_201380; Plectin 1	missense	c.4849G>T	p.Ala1617Ser	1	56220	0	1.77873e-05	0.04343	3.015
ExAC Eu	8	144999656	G	A	NM_201380; Plectin 1	missense	c.4852C>T	p.Arg1618Trp	3	56236	0	5.33466e-05	3.52477	23.1
ExAC Eu	8	144999652	G	A	NM_201380; Plectin 1	missense	c.4856C>T	p.Ala1619Val	2	56360	0	3.54862e-05	1.57637	13.72
ExAC Eu	8	144999646	T	G	NM_201380; Plectin 1	missense	c.4862A>C	p.Glu1621Ala	2	56672	0	3.52908e-05	2.59165	20.1
ExAC Eu	8	144999646	T	C	NM_201380; Plectin 1	missense	c.4862A>G	p.Glu1621Gly	1	56672	0	1.76454e-05	2.41725	18.93
ExAC Eu	8	144999644	C	T	NM_201380; Plectin 1	missense	c.4864G>A	p.Ala1622Thr	1	56668	0	1.76466e-05	3.37787	22.9
ExAC Eu	8	144999628	C	T	NM_201380; Plectin 1	missense	c.4880G>A	p.Arg1627Gln	7	57232	0	0.000122309	2.55711	19.83
ExAC Eu	8	144999622	G	A	NM_201380; Plectin 1	missense	c.4886C>T	p.Ala1629Val	3	57022	0	5.26113e-05	2.75666	21.1
ExAC Eu	8	144999613	T	G	NM_201380; Plectin 1	missense	c.4895A>C	p.Glu1632Ala	1	49500	0	2.0202e-05	3.49248	23.1
ExAC Eu	8	144999605	G	A	NM_201380; Plectin 1	missense	c.4903C>T	p.Arg1635Cys	1	46250	0	2.16216e-05	4.9291	25
ExAC Eu	8	144999604	C	T	NM_201380; Plectin 1	missense	c.4904G>A	p.Arg1635His	3	45714	0	6.56254e-05	4.67883	24.6
ExAC Eu	8	144999599	G	A	NM_201380; Plectin 1	missense	c.4909C>T	p.Arg1637Trp	3	43916	0	6.83122e-05	5.16703	25.5
ExAC Eu	8	144999598	C	T	NM_201380; Plectin 1	missense	c.4910G>A	p.Arg1637Gln	4	43342	0	9.22892e-05	4.02225	23.6
ExAC Eu	8	144999571	C	T	NM_201380; Plectin 1	missense	c.4937G>A	p.Arg1646His	14	28388	0	0.000493166	4.46776	24.2
ExAC Eu	8	144999565	C	T	NM_201380; Plectin 1	missense	c.4943G>A	p.Arg1648Gln	2	24980	0	8.00641e-05	4.02948	23.6
ExAC Eu	8	144999559	G	A	NM_201380; Plectin 1	missense	c.4949C>T	p.Ala1650Val	1	21078	0	4.74428e-05	2.3631	18.58
ExAC Eu	8	144999536	C	T	NM_201380; Plectin 1	missense	c.4972G>A	p.Val1658Met	5	14518	0	0.0003444	2.15132	17.19
ExAC Eu	8	144999521	C	T	NM_201380; Plectin 1	missense	c.4987G>A	p.Glu1663Lys	2	13492	0	0.000148236	3.73999	23.3
ExAC Eu	8	144999517	G	A	NM_201380; Plectin 1	missense	c.4991C>T	p.Ala1664Val	2	12852	0	0.000155618	2.34563	18.47
ExAC Eu	8	144999515	C	A	NM_201380; Plectin 1	missense	c.4993G>T	p.Ala1665Ser	1	14194	0	7.04523e-05	0.883911	9.972
ExAC Eu	8	144999512	G	A	NM_201380; Plectin 1	missense	c.4996C>T	p.Arg1666Cys	1	14352	0	6.96767e-05	2.39622	18.8
ExAC Eu	8	144999509	C	T	NM_201380; Plectin 1	missense	c.4999G>A	p.Glu1667Lys	1	15402	0	6.49266e-05	2.77654	21.2
ExAC Eu	8	144999472	C	T	NM_201380; Plectin 1	missense	c.5036G>A	p.Arg1679Gln	1	23446	0	4.26512e-05	4.51205	24.3
ExAC Eu	8	144999458	C	T	NM_201380; Plectin 1	missense	c.5050G>A	p.Glu1684Lys	1	27220	0	3.67377e-05	4.53023	24.3
ExAC Eu	8	144999454	G	A	NM_201380; Plectin 1	missense	c.5054C>T	p.Ala1685Val	1	27606	0	3.6224e-05	2.46561	19.25
ExAC Eu	8	144999448	C	T	NM_201380; Plectin 1	missense	c.5060G>A	p.Arg1687Gln	1	30718	0	3.25542e-05	2.75106	21.1
ExAC Eu	8	144999445	C	T	NM_201380; Plectin 1	missense	c.5063G>A	p.Arg1688His	6	31050	0	0.000193237	2.30596	18.21
ExAC Eu	8	144999445	C	A	NM_201380; Plectin 1	missense	c.5063G>T	p.Arg1688Leu	1	31050	0	3.22061e-05	2.40941	18.88
ExAC Eu	8	144999440	G	A	NM_201380; Plectin 1	missense	c.5068C>T	p.Arg1690Trp	3	32572	0	9.21036e-05	3.58535	23.2
ExAC Eu	8	144999439	C	T	NM_201380; Plectin 1	missense	c.5069G>A	p.Arg1690Gln	1	32700	0	3.0581e-05	3.68837	23.3
ExAC Eu	8	144999431	C	T	NM_201380; Plectin 1	missense	c.5077G>A	p.Glu1693Lys	3	34270	0	8.75401e-05	2.74064	21
ExAC Eu	8	144999427	A	G	NM_201380; Plectin 1	missense	c.5081T>C	p.Val1694Ala	1	35356	0	2.82837e-05	-1.85431	0.002
ExAC Eu	8	144999425	C	T	NM_201380; Plectin 1	missense	c.5083G>A	p.Glu1695Lys	1	36982	0	2.70402e-05	3.61131	23.2
ExAC Eu	8	144999421	C	T	NM_201380; Plectin 1	missense	c.5087G>A	p.Arg1696Gln	8	37806	0	0.000211607	2.25766	17.89
ExAC Eu	8	144999418	G	A	NM_201380; Plectin 1	missense	c.5090C>T	p.Ala1697Val	2	40222	0	4.9724e-05	1.08076	11.11
ExAC Eu	8	144999416	G	A	NM_201380; Plectin 1	missense	c.5092C>T	p.Arg1698Trp	3	39386	0	7.61692e-05	3.75466	23.3
ExAC Eu	8	144999415	C	T	NM_201380; Plectin 1	missense	c.5093G>A	p.Arg1698Gln	3	39262	0	7.64098e-05	2.96142	22.1
ExAC Eu	8	144999410	C	A	NM_201380; Plectin 1	missense	c.5098G>T	p.Val1700Leu	1	39380	0	2.53936e-05	1.74722	14.68
ExAC Eu	8	144999398	G	C	NM_201380; Plectin 1	missense	c.5110C>G	p.Leu1704Val	1	36748	0	2.72124e-05	0.3114	5.804
ExAC Eu	8	144999394	T	C	NM_201380; Plectin 1	missense	c.5114A>G	p.Glu1705Gly	2	35018	0	5.71135e-05	3.03915	22.4
ExAC Eu	8	144999392	T	C	NM_201380; Plectin 1	missense	c.5116A>G	p.Thr1706Ala	1	34452	0	2.90259e-05	-0.131949	1.504
ExAC Eu	8	144999383	G	A	NM_201380; Plectin 1	missense	c.5125C>T	p.Arg1709Cys	1	30484	0	3.28041e-05	3.64516	23.2
ExAC Eu	8	144999382	C	T	NM_201380; Plectin 1	missense	c.5126G>A	p.Arg1709His	6	30100	0	0.000199336	3.65731	23.2
ExAC Eu	8	144999370	G	A	NM_201380; Plectin 1	missense	c.5138C>T	p.Ala1713Val	2	26632	0	7.50976e-05	-1.01803	0.015
ExAC Eu	8	144999353	G	A	NM_201380; Plectin 1	missense	c.5155C>T	p.Arg1719Cys	3	17946	0	0.000167168	3.70058	23.3
ExAC Eu	8	144999331	G	A	NM_201380; Plectin 1	missense	c.5177C>T	p.Thr1726Met	2	10634	0	0.000188076	3.22611	22.8
ExAC Eu	8	144999326	G	C	NM_201380; Plectin 1	missense	c.5182C>G	p.Gln1728Glu	2	10022	0	0.000199561	0.396719	6.585
ExAC Eu	8	144999278	G	A	NM_201380; Plectin 1	missense	c.5230C>T	p.Arg1744Trp	1	6910	0	0.000144718	5.27842	25.7
ExAC Eu	8	144999277	C	T	NM_201380; Plectin 1	missense	c.5231G>A	p.Arg1744Gln	4	6788	0	0.000589275	2.50015	19.47
ExAC Eu	8	144999260	G	A	NM_201380; Plectin 1	missense	c.5248C>T	p.Arg1750Trp	1	5818	0	0.00017188	3.53919	23.1
ExAC Eu	8	144999254	G	C	NM_201380; Plectin 1	missense	c.5254C>G	p.Gln1752Glu	1	4572	0	0.000218723	1.04317	10.9
ExAC Eu	8	144999242	C	T	NM_201380; Plectin 1	missense	c.5266G>A	p.Glu1756Lys	1	4572	0	0.000218723	4.33038	24
ExAC Eu	8	144999212	G	C	NM_201380; Plectin 1	missense	c.5296C>G	p.Arg1766Gly	1	12390	0	8.07103e-05	1.89377	15.55
ExAC Eu	8	144999211	C	T	NM_201380; Plectin 1	missense	c.5297G>A	p.Arg1766Gln	1	12508	0	7.99488e-05	2.81446	21.4
ExAC Eu	8	144999208	T	C	NM_201380; Plectin 1	missense	c.5300A>G	p.Glu1767Gly	1	13100	0	7.63359e-05	3.05531	22.4
ExAC Eu	8	144999199	C	T	NM_201380; Plectin 1	missense	c.5309G>A	p.Arg1770His	2	14490	0	0.000138026	4.45839	24.2
ExAC Eu	8	144999191	G	A	NM_201380; Plectin 1	missense	c.5317C>T	p.Leu1773Phe	1	15696	0	6.37105e-05	1.40891	12.83
ExAC Eu	8	144999186	C	G	NM_201380; Plectin 1	missense	c.5322G>C	p.Lys1774Asn	1	16748	0	5.97086e-05	3.64439	23.2
ExAC Eu	8	144999181	T	C	NM_201380; Plectin 1	missense	c.5327A>G	p.Asn1776Ser	1	17576	0	5.68958e-05	2.31089	18.24
ExAC Eu	8	144999170	G	A	NM_201380; Plectin 1	missense	c.5338C>T	p.Arg1780Trp	4	18534	0	0.00021582	3.7574	23.3
ExAC Eu	8	144999169	C	T	NM_201380; Plectin 1	missense	c.5339G>A	p.Arg1780Gln	1	18680	0	5.35332e-05	3.94148	23.5
ExAC Eu	8	144999142	G	A	NM_201380; Plectin 1	missense	c.5366C>T	p.Ala1789Val	20	21792	0	0.000917768	4.80578	24.8
ExAC Eu	8	144999138	C	A	NM_201380; Plectin 1	missense	c.5370G>T	p.Gln1790His	1	22316	0	4.48109e-05	1.40411	12.81
ExAC Eu	8	144999131	T	C	NM_201380; Plectin 1	missense	c.5377A>G	p.Ser1793Gly	1	23128	0	4.32376e-05	1.60093	13.86
ExAC Eu	8	144999130	C	G	NM_201380; Plectin 1	missense	c.5378G>C	p.Ser1793Thr	1	23178	0	4.31444e-05	0.784293	9.367
ExAC Eu	8	144999130	C	T	NM_201380; Plectin 1	missense	c.5378G>A	p.Ser1793Asn	1	23178	0	4.31444e-05	1.61934	13.96
ExAC Eu	8	144999127	A	C	NM_201380; Plectin 1	missense	c.5381T>G	p.Leu1794Arg	1	23470	0	4.26076e-05	1.66069	14.19
ExAC Eu	8	144999124	G	A	NM_201380; Plectin 1	missense	c.5384C>T	p.Ala1795Val	3	23646	0	0.000126871	3.66508	23.2
ExAC Eu	8	144999116	C	T	NM_201380; Plectin 1	missense	c.5392G>A	p.Glu1798Lys	1	24590	0	4.06669e-05	5.20496	25.5
ExAC Eu	8	144999101	T	C	NM_201380; Plectin 1	missense	c.5407A>G	p.Lys1803Glu	1	27214	0	3.67458e-05	3.48759	23.1
ExAC Eu	8	144999091	G	A	NM_201380; Plectin 1	missense	c.5417C>T	p.Ala1806Val	2	27778	0	7.19994e-05	3.47838	23.1
ExAC Eu	8	144999091	GCCT	G	NM_201380; Plectin 1	inframe deletion	c.5414_5416delAGG	p.Glu1805del	2	27778	0	7.19994e-05	2.1323	17.06
ExAC Eu	8	144999086	G	A	NM_201380; Plectin 1	missense	c.5422C>T	p.Arg1808Cys	5	28362	0	0.000176292	4.85632	24.9
ExAC Eu	8	144999085	C	T	NM_201380; Plectin 1	missense	c.5423G>A	p.Arg1808His	1	28456	0	3.5142e-05	4.88618	24.9
ExAC Eu	8	144999083	C	T	NM_201380; Plectin 1	missense	c.5425G>A	p.Glu1809Lys	2	28646	0	6.98178e-05	3.89739	23.5
ExAC Eu	8	144999077	G	A	NM_201380; Plectin 1	missense	c.5431C>T	p.Arg1811Trp	3	29420	0	0.000101971	4.00701	23.6
ExAC Eu	8	144999076	C	T	NM_201380; Plectin 1	missense	c.5432G>A	p.Arg1811Gln	2	29362	0	6.81153e-05	3.36671	22.9
ExAC Eu	8	144999074	G	A	NM_201380; Plectin 1	missense	c.5434C>T	p.Arg1812Trp	2	29514	0	6.77645e-05	4.47712	24.2
ExAC Eu	8	144999071	G	A	NM_201380; Plectin 1	missense	c.5437C>T	p.Arg1813Cys	4	30696	0	0.00013031	4.17696	23.8
ExAC Eu	8	144999070	C	T	NM_201380; Plectin 1	missense	c.5438G>A	p.Arg1813His	4	30682	0	0.00013037	4.75884	24.7
ExAC Eu	8	144999065	T	C	NM_201380; Plectin 1	missense	c.5443A>G	p.Lys1815Glu	1	32052	0	3.11993e-05	1.44577	13.03
ExAC Eu	8	144999064	T	C	NM_201380; Plectin 1	missense	c.5444A>G	p.Lys1815Arg	1	32262	0	3.09962e-05	1.24751	12
ExAC Eu	8	144999061	G	A	NM_201380; Plectin 1	missense	c.5447C>T	p.Ala1816Val	1	31948	0	3.13009e-05	2.55959	19.85
ExAC Eu	8	144999055	T	C	NM_201380; Plectin 1	missense	c.5453A>G	p.Glu1818Gly	1	32912	0	3.03841e-05	3.39381	23
ExAC Eu	8	144999047	C	T	NM_201380; Plectin 1	missense	c.5461G>A	p.Val1821Ile	5	31834	0	0.000157065	2.24727	17.82
ExAC Eu	8	144999044	G	A	NM_201380; Plectin 1	missense	c.5464C>T	p.Arg1822Trp	3	30946	0	9.69431e-05	4.80701	24.8
ExAC Eu	8	144999043	C	T	NM_201380; Plectin 1	missense	c.5465G>A	p.Arg1822Gln	2	30646	0	6.52614e-05	3.3164	22.9
ExAC Eu	8	144999037	C	T	NM_201380; Plectin 1	missense	c.5471G>A	p.Arg1824Gln	2	28266	0	7.07564e-05	4.92604	25
ExAC Eu	8	144999028	G	A	NM_201380; Plectin 1	missense	c.5480C>T	p.Ala1827Val	1	25184	0	3.97078e-05	3.0163	22.3
ExAC Eu	8	144999005	G	A	NM_201380; Plectin 1	missense	c.5503C>T	p.Arg1835Trp	2	10454	0	0.000191314	4.71227	24.6
ExAC Eu	8	144999004	C	T	NM_201380; Plectin 1	missense	c.5504G>A	p.Arg1835Gln	2	9306	0	0.000214915	5.15764	25.4
ExAC Eu	8	144999001	T	C	NM_201380; Plectin 1	missense	c.5507A>G	p.Gln1836Arg	1	7568	0	0.000132135	1.46563	13.13
ExAC Eu	8	144998983	G	A	NM_201380; Plectin 1	missense	c.5525C>T	p.Ala1842Val	1	3418	0	0.000292569	3.44229	23
ExAC Eu	8	144998959	T	C	NM_201380; Plectin 1	missense	c.5549A>G	p.Gln1850Arg	1	2948	0	0.000339213	1.98601	16.12
ExAC Eu	8	144998954	A	C	NM_201380; Plectin 1	missense	c.5554T>G	p.Leu1852Val	1	2914	0	0.000343171	1.02485	10.8
ExAC Eu	8	144998948	G	A	NM_201380; Plectin 1	missense	c.5560C>T	p.Arg1854Trp	2	2892	0	0.000691563	4.88626	24.9
ExAC Eu	8	144998932	G	A	NM_201380; Plectin 1	missense	c.5576C>T	p.Thr1859Met	1	2834	0	0.000352858	2.37807	18.68
ExAC Eu	8	144998857	G	A	NM_201380; Plectin 1	missense	c.5651C>T	p.Thr1884Met	1	2840	0	0.000352113	1.04372	10.91
ExAC Eu	8	144998782	G	A	NM_201380; Plectin 1	missense	c.5726C>T	p.Ala1909Val	1	3806	0	0.000262743	2.34383	18.45
ExAC Eu	8	144998717	C	T	NM_201380; Plectin 1	missense	c.5791G>A	p.Gly1931Ser	3	5894	0	0.000508992	-0.045988	2.166
ExAC Eu	8	144998707	C	T	NM_201380; Plectin 1	missense	c.5801G>A	p.Arg1934His	2	5844	0	0.000342231	3.18611	22.7
ExAC Eu	8	144998684	G	A	NM_201380; Plectin 1	missense	c.5824C>T	p.Arg1942Cys	1	9878	0	0.000101235	4.201	23.9
ExAC Eu	8	144998683	C	T	NM_201380; Plectin 1	missense	c.5825G>A	p.Arg1942His	6	9372	0	0.000640205	4.3077	24
ExAC Eu	8	144998678	G	A	NM_201380; Plectin 1	missense	c.5830C>T	p.Arg1944Cys	2	9864	0	0.000202758	4.46905	24.2
ExAC Eu	8	144998668	G	A	NM_201380; Plectin 1	missense	c.5840C>T	p.Ala1947Val	1	13284	0	7.52785e-05	3.22052	22.7
ExAC Eu	8	144998654	G	A	NM_201380; Plectin 1	missense	c.5854C>T	p.Arg1952Trp	4	15492	0	0.000258198	4.50982	24.3
ExAC Eu	8	144998653	C	T	NM_201380; Plectin 1	missense	c.5855G>A	p.Arg1952Gln	3	15656	0	0.00019162	4.87844	24.9
ExAC Eu	8	144998636	C	T	NM_201380; Plectin 1	missense	c.5872G>A	p.Glu1958Lys	1	18734	0	5.33789e-05	3.63092	23.2
ExAC Eu	8	144998623	G	A	NM_201380; Plectin 1	missense	c.5885C>T	p.Ala1962Val	2	22216	0	9.00252e-05	1.62715	14
ExAC Eu	8	144998614	C	T	NM_201380; Plectin 1	missense	c.5894G>A	p.Arg1965Gln	2	26420	0	7.57002e-05	4.09203	23.7
ExAC Eu	8	144998612	C	T	NM_201380; Plectin 1	missense	c.5896G>A	p.Ala1966Thr	1	27338	0	3.65791e-05	1.71927	14.52
ExAC Eu	8	144998605	G	A	NM_201380; Plectin 1	missense	c.5903C>T	p.Ala1968Val	7	31578	0	0.000221673	3.34349	22.9
ExAC Eu	8	144998600	G	A	NM_201380; Plectin 1	missense	c.5908C>T	p.Arg1970Trp	2	34660	0	5.77034e-05	3.45853	23
ExAC Eu	8	144998599	C	T	NM_201380; Plectin 1	missense	c.5909G>A	p.Arg1970Gln	12	34694	0	0.000345881	2.56018	19.85
ExAC Eu	8	144998590	G	A	NM_201380; Plectin 1	missense	c.5918C>T	p.Ala1973Val	3	41426	0	7.24183e-05	1.17281	11.6
ExAC Eu	8	144998576	C	T	NM_201380; Plectin 1	missense	c.5932G>A	p.Ala1978Thr	3	46670	0	6.42811e-05	3.26597	22.8
ExAC Eu	8	144998570	C	T	NM_201380; Plectin 1	missense	c.5938G>A	p.Gly1980Ser	1	48122	0	2.07805e-05	0.98409	10.57
ExAC Eu	8	144998557	C	T	NM_201380; Plectin 1	missense	c.5951G>A	p.Arg1984Gln	1	49980	0	2.0008e-05	3.60631	23.2
ExAC Eu	8	144998548	G	A	NM_201380; Plectin 1	missense	c.5960C>T	p.Thr1987Met	1	51160	0	1.95465e-05	3.92419	23.5
ExAC Eu	8	144998542	G	A	NM_201380; Plectin 1	missense	c.5966C>T	p.Ala1989Val	4	51390	0	7.78362e-05	3.02101	22.3
ExAC Eu	8	144998531	G	C	NM_201380; Plectin 1	missense	c.5977C>G	p.Leu1993Val	2	52268	0	3.82643e-05	2.43645	19.06
ExAC Eu	8	144998530	A	G	NM_201380; Plectin 1	missense	c.5978T>C	p.Leu1993Pro	1	52316	0	1.91146e-05	3.73594	23.3
ExAC Eu	8	144998525	CCTT	C	NM_201380; Plectin 1	inframe deletion	c.5980_5982delAAG	p.Lys1994del	1	52342	0	1.91051e-05	1.96444	15.99
ExAC Eu	8	144998519	CCTT	C	NM_201380; Plectin 1	inframe deletion	c.5986_5988delAAG	p.Lys1996del	1	52354	0	1.91007e-05	1.96223	15.97
ExAC Eu	8	144998515	G	A	NM_201380; Plectin 1	missense	c.5993C>T	p.Ala1998Val	23	52292	0	0.000439838	2.9584	22.1
ExAC Eu	8	144998504	G	A	NM_201380; Plectin 1	missense	c.6004C>T	p.Arg2002Cys	2	51900	0	3.85356e-05	4.44784	24.2
ExAC Eu	8	144998503	C	T	NM_201380; Plectin 1	missense	c.6005G>A	p.Arg2002His	2	51876	0	3.85535e-05	3.9105	23.5
ExAC Eu	8	144998498	G	A	NM_201380; Plectin 1	missense	c.6010C>T	p.Arg2004Trp	5	51634	0	9.68354e-05	4.36745	24.1
ExAC Eu	8	144998497	C	T	NM_201380; Plectin 1	missense	c.6011G>A	p.Arg2004Gln	1	51712	0	1.93379e-05	4.79648	24.8
ExAC Eu	8	144998488	G	A	NM_201380; Plectin 1	missense	c.6020C>T	p.Ala2007Val	1	49896	0	2.00417e-05	4.39062	24.1
ExAC Eu	8	144998486	C	T	NM_201380; Plectin 1	missense	c.6022G>A	p.Glu2008Lys	1	50110	0	1.99561e-05	4.27062	24
ExAC Eu	8	144998480	C	T	NM_201380; Plectin 1	missense	c.6028G>A	p.Glu2010Lys	2	50538	0	3.95742e-05	5.00457	25.1
ExAC Eu	8	144998468	G	A	NM_201380; Plectin 1	missense	c.6040C>T	p.Arg2014Trp	1	51780	0	1.93125e-05	4.62389	24.5
ExAC Eu	8	144998467	CGCT	C	NM_201380; Plectin 1	inframe deletion	c.6038_6040delAGC	p.Gln2013del	1	51802	0	1.93043e-05	1.84607	15.26
ExAC Eu	8	144998465	G	A	NM_201380; Plectin 1	missense	c.6043C>T	p.Arg2015Trp	2	51502	0	3.88334e-05	4.53024	24.3
ExAC Eu	8	144998464	C	T	NM_201380; Plectin 1	missense	c.6044G>A	p.Arg2015Gln	3	52116	0	5.75639e-05	3.70367	23.3
ExAC Eu	8	144998462	G	A	NM_201380; Plectin 1	missense	c.6046C>T	p.Arg2016Trp	2	50126	0	3.98995e-05	3.94604	23.6
ExAC Eu	8	144998461	C	T	NM_201380; Plectin 1	missense	c.6047G>A	p.Arg2016Gln	2	52320	0	3.82263e-05	2.01366	16.3
ExAC Eu	8	144998444	C	T	NM_201380; Plectin 1	missense	c.6064G>A	p.Ala2022Thr	53	55090	1	0.000962062	2.27611	18.01
ExAC Eu	8	144998426	T	C	NM_201380; Plectin 1	missense	c.6082A>G	p.Ile2028Val	3	57748	0	5.19499e-05	0.484354	7.31
ExAC Eu	8	144998416	C	T	NM_201380; Plectin 1	missense	c.6092G>A	p.Arg2031His	2	58564	0	3.41507e-05	4.80985	24.8
ExAC Eu	8	144998402	G	A	NM_201380; Plectin 1	missense	c.6106C>T	p.Arg2036Cys	7	59756	0	0.000117143	4.52923	24.3
ExAC Eu	8	144998401	C	T	NM_201380; Plectin 1	missense	c.6107G>A	p.Arg2036His	1	59824	0	1.67157e-05	4.63509	24.5
ExAC Eu	8	144998392	G	A	NM_201380; Plectin 1	missense	c.6116C>T	p.Ser2039Leu	1	60366	0	1.65656e-05	2.18283	17.4
ExAC Eu	8	144998386	C	T	NM_201380; Plectin 1	missense	c.6122G>A	p.Ser2041Asn	1	60776	0	1.64539e-05	0.024979	2.83
ExAC Eu	8	144998375	G	A	NM_201380; Plectin 1	missense	c.6133C>T	p.Arg2045Trp	4	61120	0	6.5445e-05	4.35364	24.1
ExAC Eu	8	144998374	C	T	NM_201380; Plectin 1	missense	c.6134G>A	p.Arg2045Gln	2	61096	0	3.27354e-05	5.22264	25.6
ExAC Eu	8	144998365	C	T	NM_201380; Plectin 1	missense	c.6143G>A	p.Gly2048Glu	3	61524	0	4.87615e-05	1.59028	13.8
ExAC Eu	8	144998356	T	C	NM_201380; Plectin 1	missense	c.6152A>G	p.Glu2051Gly	2	61032	0	3.27697e-05	3.58828	23.2
ExAC Eu	8	144998354	C	T	NM_201380; Plectin 1	missense	c.6154G>A	p.Asp2052Asn	1	61160	0	1.63506e-05	4.46023	24.2
ExAC Eu	8	144998339	G	A	NM_201380; Plectin 1	missense	c.6169C>T	p.Arg2057Trp	1	61170	0	1.63479e-05	4.55408	24.4
ExAC Eu	8	144998338	C	T	NM_201380; Plectin 1	missense	c.6170G>A	p.Arg2057Gln	3	61228	0	4.89972e-05	3.64027	23.2
ExAC Eu	8	144998336	G	A	NM_201380; Plectin 1	missense	c.6172C>T	p.Arg2058Trp	6	61132	0	9.81483e-05	4.79602	24.7
ExAC Eu	8	144998325	C	G	NM_201380; Plectin 1	missense	c.6183G>C	p.Glu2061Asp	10	60894	0	0.00016422	3.28247	22.8
ExAC Eu	8	144998324	C	T	NM_201380; Plectin 1	missense	c.6184G>A	p.Glu2062Lys	1	60860	0	1.64312e-05	3.11246	22.5
ExAC Eu	8	144998311	G	A	NM_201380; Plectin 1	missense	c.6197C>T	p.Ala2066Val	1	60690	0	1.64772e-05	2.31056	18.24
ExAC Eu	8	144998302	G	A	NM_201380; Plectin 1	missense	c.6206C>T	p.Ala2069Val	1	60368	0	1.65651e-05	0.998802	10.66
ExAC Eu	8	144998287	G	A	NM_201380; Plectin 1	missense	c.6221C>T	p.Ala2074Val	2	59804	0	3.34426e-05	4.01444	23.6
ExAC Eu	8	144998283	GGCC	G	NM_201380; Plectin 1	inframe deletion	c.6222_6224delGGC	p.Ala2076del	1	59572	0	1.67864e-05	0.921241	10.2
ExAC Eu	8	144998282	C	T	NM_201380; Plectin 1	missense	c.6226G>A	p.Ala2076Thr	3	59412	0	5.04948e-05	1.87802	15.45
ExAC Eu	8	144998281	G	C	NM_201380; Plectin 1	missense	c.6227C>G	p.Ala2076Gly	1	59464	0	1.68169e-05	0.649773	8.495
ExAC Eu	8	144998272	G	A	NM_201380; Plectin 1	missense	c.6236C>T	p.Ala2079Val	2	58968	0	3.39167e-05	2.19038	17.45
ExAC Eu	8	144998255	G	C	NM_201380; Plectin 1	missense	c.6253C>G	p.Leu2085Val	1	57346	0	1.7438e-05	1.74095	14.64
ExAC Eu	8	144998255	G	GCTCCAA	NM_201380; Plectin 1	inframe insertion	c.6252_6253insTTGGAG	p.Glu2084_Leu2085dup	2	57346	0	3.4876e-05	0.42634	6.84
ExAC Eu	8	144998251	CCCAGCT	C	NM_201380; Plectin 1	inframe deletion	c.6251_6256delAGCTGG	p.Glu2084_Leu2085del	3	57144	0	5.2499e-05	1.25496	12.03
ExAC Eu	8	144998249	G	A	NM_201380; Plectin 1	missense	c.6259C>T	p.Arg2087Cys	1	56846	0	1.75914e-05	3.64691	23.2
ExAC Eu	8	144998243	G	A	NM_201380; Plectin 1	missense	c.6265C>T	p.Arg2089Cys	1	56094	0	1.78272e-05	3.31008	22.9
ExAC Eu	8	144998242	C	A	NM_201380; Plectin 1	missense	c.6266G>T	p.Arg2089Leu	1	55874	0	1.78974e-05	2.30152	18.18
ExAC Eu	8	144998225	T	C	NM_201380; Plectin 1	missense	c.6283A>G	p.Thr2095Ala	1	53788	0	1.85915e-05	-0.689379	0.076
ExAC Eu	8	144998224	G	A	NM_201380; Plectin 1	missense	c.6284C>T	p.Thr2095Met	1	53548	0	1.86748e-05	1.83306	15.18
ExAC Eu	8	144998219	G	A	NM_201380; Plectin 1	missense	c.6289C>T	p.Arg2097Cys	1	52912	0	1.88993e-05	3.4497	23
ExAC Eu	8	144998218	C	T	NM_201380; Plectin 1	missense	c.6290G>A	p.Arg2097His	5	52726	0	9.48299e-05	2.52682	19.64
ExAC Eu	8	144998201	C	A	NM_201380; Plectin 1	stop gained	c.6307G>T	p.Glu2103Ter	1	51284	0	1.94993e-05	11.1602	37
ExAC Eu	8	144998179	C	T	NM_201380; Plectin 1	missense	c.6329G>A	p.Arg2110Gln	2	47936	0	4.17223e-05	3.5233	23.1
ExAC Eu	8	144998177	G	C	NM_201380; Plectin 1	missense	c.6331C>G	p.Gln2111Glu	1	48224	0	2.07366e-05	-0.368768	0.46
ExAC Eu	8	144998175	C	G	NM_201380; Plectin 1	missense	c.6333G>C	p.Gln2111His	35	48126	0	0.000727258	1.90886	15.64
ExAC Eu	8	144998175	C	A	NM_201380; Plectin 1	missense	c.6333G>T	p.Gln2111His	2	48126	0	4.15576e-05	1.53572	13.5
ExAC Eu	8	144998170	G	A	NM_201380; Plectin 1	missense	c.6338C>T	p.Ala2113Val	6	47686	0	0.000125823	2.10472	16.88
ExAC Eu	8	144998167	G	A	NM_201380; Plectin 1	missense	c.6341C>T	p.Ala2114Val	4	44540	0	8.98069e-05	0.518798	7.573
ExAC Eu	8	144998164	T	G	NM_201380; Plectin 1	missense	c.6344A>C	p.Glu2115Ala	3	45028	0	6.66252e-05	2.26017	17.9
ExAC Eu	8	144998160	C	A	NM_201380; Plectin 1	missense	c.6348G>T	p.Glu2116Asp	1	44918	0	2.22628e-05	1.26901	12.11
ExAC Eu	8	144998159	C	T	NM_201380; Plectin 1	missense	c.6349G>A	p.Glu2117Lys	1	44864	0	2.22896e-05	3.63859	23.2
ExAC Eu	8	144998156	G	A	NM_201380; Plectin 1	missense	c.6352C>T	p.Arg2118Trp	5	44708	0	0.000111837	3.74849	23.3
ExAC Eu	8	144998156	GCTC	G	NM_201380; Plectin 1	inframe deletion	c.6349_6351delGAG	p.Glu2117del	1	44708	0	2.23674e-05	0.897995	10.06
ExAC Eu	8	144998155	C	T	NM_201380; Plectin 1	missense	c.6353G>A	p.Arg2118Gln	1	44556	0	2.24437e-05	1.07608	11.08
ExAC Eu	8	144998153	G	A	NM_201380; Plectin 1	missense	c.6355C>T	p.Arg2119Trp	2	44444	0	4.50005e-05	3.81078	23.4
ExAC Eu	8	144998152	C	T	NM_201380; Plectin 1	missense	c.6356G>A	p.Arg2119Gln	3	44584	0	6.72887e-05	2.8846	21.8
ExAC Eu	8	144998150	G	A	NM_201380; Plectin 1	missense	c.6358C>T	p.Arg2120Cys	1	43968	0	2.27438e-05	4.21338	23.9
ExAC Eu	8	144998150	G	T	NM_201380; Plectin 1	missense	c.6358C>A	p.Arg2120Ser	1	43968	0	2.27438e-05	3.65083	23.2
ExAC Eu	8	144998147	G	A	NM_201380; Plectin 1	missense	c.6361C>T	p.Arg2121Cys	3	44184	0	6.78979e-05	4.58875	24.4
ExAC Eu	8	144998146	C	A	NM_201380; Plectin 1	missense	c.6362G>T	p.Arg2121Leu	1	43920	0	2.27687e-05	4.59602	24.4
ExAC Eu	8	144998146	C	T	NM_201380; Plectin 1	missense	c.6362G>A	p.Arg2121His	1	43920	0	2.27687e-05	4.43871	24.2
ExAC Eu	8	144998134	T	A	NM_201380; Plectin 1	missense	c.6374A>T	p.Glu2125Val	1	47004	0	2.12748e-05	2.17851	17.37
ExAC Eu	8	144998132	G	A	NM_201380; Plectin 1	missense	c.6376C>T	p.Arg2126Cys	10	46998	0	0.000212775	4.48443	24.3
ExAC Eu	8	144998131	C	T	NM_201380; Plectin 1	missense	c.6377G>A	p.Arg2126His	1	47190	0	2.11909e-05	4.34814	24.1
ExAC Eu	8	144998129	C	T	NM_201380; Plectin 1	missense	c.6379G>A	p.Val2127Met	4	47364	0	8.44523e-05	4.47673	24.2
ExAC Eu	8	144998113	G	A	NM_201380; Plectin 1	missense	c.6395C>T	p.Ala2132Val	3	47538	0	6.31074e-05	1.75219	14.71
ExAC Eu	8	144998108	C	T	NM_201380; Plectin 1	missense	c.6400G>A	p.Glu2134Lys	1	47904	0	2.08751e-05	3.8642	23.5
ExAC Eu	8	144998104	T	G	NM_201380; Plectin 1	missense	c.6404A>C	p.Glu2135Ala	1	48080	0	2.07987e-05	2.18612	17.42
ExAC Eu	8	144998099	C	T	NM_201380; Plectin 1	missense	c.6409G>A	p.Ala2137Thr	1	48278	0	2.07134e-05	3.0431	22.4
ExAC Eu	8	144998096	C	T	NM_201380; Plectin 1	missense	c.6412G>A	p.Ala2138Thr	2	48264	0	4.14388e-05	2.92584	22
ExAC Eu	8	144998093	G	A	NM_201380; Plectin 1	missense	c.6415C>T	p.Arg2139Trp	1	48434	0	2.06467e-05	2.81249	21.4
ExAC Eu	8	144998087	G	A	NM_201380; Plectin 1	missense	c.6421C>T	p.Arg2141Trp	2	48308	0	4.1401e-05	2.2216	17.65
ExAC Eu	8	144998086	C	T	NM_201380; Plectin 1	missense	c.6422G>A	p.Arg2141Gln	1	48294	0	2.07065e-05	1.93209	15.79
ExAC Eu	8	144998080	G	A	NM_201380; Plectin 1	missense	c.6428C>T	p.Ala2143Val	4	47860	0	8.35771e-05	0.64383	8.455
ExAC Eu	8	144998077	G	A	NM_201380; Plectin 1	missense	c.6431C>T	p.Ala2144Val	2	47574	0	4.20398e-05	2.74322	21.1
ExAC Eu	8	144998069	C	G	NM_201380; Plectin 1	missense	c.6439G>C	p.Glu2147Gln	4	46850	0	8.53789e-05	2.07465	16.69
ExAC Eu	8	144998060	G	A	NM_201380; Plectin 1	missense	c.6448C>T	p.Arg2150Trp	7	45986	0	0.00015222	3.00884	22.3
ExAC Eu	8	144998059	C	T	NM_201380; Plectin 1	missense	c.6449G>A	p.Arg2150Gln	9	45844	0	0.000196318	3.33418	22.9
ExAC Eu	8	144998057	G	C	NM_201380; Plectin 1	missense	c.6451C>G	p.Leu2151Val	2	45644	0	4.38174e-05	1.46933	13.15
ExAC Eu	8	144998051	C	T	NM_201380; Plectin 1	missense	c.6457G>A	p.Ala2153Thr	10	44876	0	0.000222836	1.50057	13.32
ExAC Eu	8	144998038	T	G	NM_201380; Plectin 1	missense	c.6470A>C	p.Glu2157Ala	4	42756	0	9.35541e-05	2.6802	20.7
ExAC Eu	8	144998037	C	G	NM_201380; Plectin 1	missense	c.6471G>C	p.Glu2157Asp	1	42358	0	2.36083e-05	0.940599	10.32
ExAC Eu	8	144998035	G	A	NM_201380; Plectin 1	missense	c.6473C>T	p.Ala2158Val	9	40968	0	0.000219684	3.67483	23.3
ExAC Eu	8	144998032	C	T	NM_201380; Plectin 1	missense	c.6476G>A	p.Arg2159Gln	1	38758	0	2.58011e-05	1.97691	16.07
ExAC Eu	8	144998030	G	A	NM_201380; Plectin 1	missense	c.6478C>T	p.Arg2160Cys	5	37584	0	0.000133035	3.37224	22.9
ExAC Eu	8	144998024	G	A	NM_201380; Plectin 1	missense	c.6484C>T	p.Arg2162Trp	1	35308	0	2.83222e-05	4.10218	23.7
ExAC Eu	8	144998023	C	T	NM_201380; Plectin 1	missense	c.6485G>A	p.Arg2162Gln	1	34988	0	2.85812e-05	3.33048	22.9
ExAC Eu	8	144998017	C	T	NM_201380; Plectin 1	missense	c.6491G>A	p.Arg2164Gln	3	33294	0	9.01063e-05	1.01331	10.74
ExAC Eu	8	144998014	G	A	NM_201380; Plectin 1	missense	c.6494C>T	p.Ala2165Val	2	32324	0	6.18735e-05	1.78271	14.88
ExAC Eu	8	144997999	G	A	NM_201380; Plectin 1	missense	c.6509C>T	p.Ala2170Val	1	28788	0	3.47367e-05	0.851721	9.779
ExAC Eu	8	144997996	C	T	NM_201380; Plectin 1	missense	c.6512G>A	p.Arg2171Gln	1	27992	0	3.57245e-05	2.24044	17.77
ExAC Eu	8	144997970	C	A	NM_201380; Plectin 1	missense	c.6538G>T	p.Ala2180Ser	1	22788	0	4.38827e-05	1.81538	15.08
ExAC Eu	8	144997970	C	T	NM_201380; Plectin 1	missense	c.6538G>A	p.Ala2180Thr	1	22788	0	4.38827e-05	2.55121	19.8
ExAC Eu	8	144997961	G	A	NM_201380; Plectin 1	missense	c.6547C>T	p.Arg2183Trp	1	21624	0	4.62449e-05	4.28212	24
ExAC Eu	8	144997960	C	A	NM_201380; Plectin 1	missense	c.6548G>T	p.Arg2183Leu	4	21534	0	0.000185753	3.00387	22.2
ExAC Eu	8	144997951	G	A	NM_201380; Plectin 1	missense	c.6557C>T	p.Ala2186Val	1	19890	0	5.02765e-05	2.50913	19.53
ExAC Eu	8	144997948	T	C	NM_201380; Plectin 1	missense	c.6560A>G	p.Glu2187Gly	1	19686	0	5.07975e-05	3.25414	22.8
ExAC Eu	8	144997928	C	T	NM_201380; Plectin 1	missense	c.6580G>A	p.Ala2194Thr	16	17818	0	0.000897968	1.26874	12.11
ExAC Eu	8	144997858	C	T	NM_201380; Plectin 1	missense	c.6650G>A	p.Arg2217His	4	9624	0	0.000415628	3.54831	23.1
ExAC Eu	8	144997849	G	A	NM_201380; Plectin 1	missense	c.6659C>T	p.Ala2220Val	3	11188	0	0.000268144	1.09942	11.21
ExAC Eu	8	144997843	G	A	NM_201380; Plectin 1	missense	c.6665C>T	p.Ala2222Val	1	14828	0	6.744e-05	0.952139	10.38
ExAC Eu	8	144997831	G	A	NM_201380; Plectin 1	missense	c.6677C>T	p.Ala2226Val	14	19402	0	0.000721575	0.123356	3.859
ExAC Eu	8	144997819	G	A	NM_201380; Plectin 1	missense	c.6689C>T	p.Ala2230Val	2	27392	0	7.3014e-05	2.65335	20.5
ExAC Eu	8	144997798	G	A	NM_201380; Plectin 1	missense	c.6710C>T	p.Ala2237Val	1	38674	0	2.58572e-05	2.89156	21.8
ExAC Eu	8	144997792	C	T	NM_201380; Plectin 1	missense	c.6716G>A	p.Arg2239His	1	41900	0	2.38663e-05	2.55291	19.81
ExAC Eu	8	144997788	C	A	NM_201380; Plectin 1	missense	c.6720G>T	p.Glu2240Asp	3	43704	0	6.86436e-05	1.29065	12.22
ExAC Eu	8	144997777	G	A	NM_201380; Plectin 1	missense	c.6731C>T	p.Ser2244Phe	3	47598	0	6.30279e-05	0.94625	10.35
ExAC Eu	8	144997775	G	A	NM_201380; Plectin 1	missense	c.6733C>T	p.Arg2245Trp	1	47880	0	2.08855e-05	4.42759	24.2
ExAC Eu	8	144997772	G	A	NM_201380; Plectin 1	missense	c.6736C>T	p.Arg2246Trp	3	48242	0	6.21865e-05	3.05388	22.4
ExAC Eu	8	144997771	C	T	NM_201380; Plectin 1	missense	c.6737G>A	p.Arg2246Gln	5	48790	0	0.00010248	0.421602	6.8
ExAC Eu	8	144997751	G	A	NM_201380; Plectin 1	missense	c.6757C>T	p.Arg2253Trp	2	52018	0	3.84482e-05	4.19221	23.8
ExAC Eu	8	144997750	C	T	NM_201380; Plectin 1	missense	c.6758G>A	p.Arg2253Gln	6	52192	0	0.00011496	4.42532	24.2
ExAC Eu	8	144997738	G	A	NM_201380; Plectin 1	missense	c.6770C>T	p.Ser2257Leu	2	53802	0	3.71733e-05	0.950938	10.38
ExAC Eu	8	144997721	G	C	NM_201380; Plectin 1	missense	c.6787C>G	p.Gln2263Glu	4	55278	0	7.23615e-05	0.299491	5.689
ExAC Eu	8	144997714	C	T	NM_201380; Plectin 1	missense	c.6794G>A	p.Arg2265Gln	6	55374	0	0.000108354	-1.65809	0.002
ExAC Eu	8	144997714	CGGGCCTGTGCCT	C	NM_201380; Plectin 1	inframe deletion	c.6782_6793delAGGCACAGGCCC	p.Gln2261_Ala2264del	1	55374	0	1.8059e-05	1.31539	12.35
ExAC Eu	8	144997705	G	A	NM_201380; Plectin 1	missense	c.6803C>T	p.Ala2268Val	1	55642	0	1.7972e-05	2.61624	20.3
ExAC Eu	8	144997699	G	A	NM_201380; Plectin 1	missense	c.6809C>T	p.Ala2270Val	13	55760	0	0.000233142	0.803985	9.489
ExAC Eu	8	144997698	C	CGCCTGTGCCTGAGCCCGG	NM_201380; Plectin 1	inframe insertion	c.6792_6809dupCCGGGCTCAGGCACAGGC	p.Arg2265_Ala2270dup	1	55868	0	1.78993e-05	-0.560364	0.156
ExAC Eu	8	144997682	G	A	NM_201380; Plectin 1	missense	c.6826C>T	p.Arg2276Cys	1	56056	0	1.78393e-05	3.49814	23.1
ExAC Eu	8	144997681	C	T	NM_201380; Plectin 1	missense	c.6827G>A	p.Arg2276His	14	56110	0	0.00024951	3.89445	23.5
ExAC Eu	8	144997679	T	C	NM_201380; Plectin 1	missense	c.6829A>G	p.Lys2277Glu	1	56276	0	1.77696e-05	0.988805	10.6
ExAC Eu	8	144997670	C	T	NM_201380; Plectin 1	missense	c.6838G>A	p.Glu2280Lys	2	56638	0	3.5312e-05	2.61546	20.3
ExAC Eu	8	144997660	G	A	NM_201380; Plectin 1	missense	c.6848C>T	p.Ala2283Val	5	57310	0	8.72448e-05	1.93983	15.83
ExAC Eu	8	144997655	G	A	NM_201380; Plectin 1	missense	c.6853C>T	p.Arg2285Trp	1	57992	0	1.72438e-05	2.59978	20.2
ExAC Eu	8	144997654	C	T	NM_201380; Plectin 1	missense	c.6854G>A	p.Arg2285Gln	4	57946	0	6.90298e-05	1.83213	15.18
ExAC Eu	8	144997651	C	T	NM_201380; Plectin 1	missense	c.6857G>A	p.Arg2286Gln	2	57854	0	3.45698e-05	3.17564	22.7
ExAC Eu	8	144997649	C	T	NM_201380; Plectin 1	missense	c.6859G>A	p.Ala2287Thr	1	57848	0	1.72867e-05	2.29562	18.14
ExAC Eu	8	144997642	G	A	NM_201380; Plectin 1	missense	c.6866C>T	p.Ala2289Val	4	57156	0	6.99839e-05	2.91733	21.9
ExAC Eu	8	144997637	G	A	NM_201380; Plectin 1	stop gained	c.6871C>T	p.Gln2291Ter	1	57868	0	1.72807e-05	11.2799	37
ExAC Eu	8	144997633	G	A	NM_201380; Plectin 1	missense	c.6875C>T	p.Ala2292Val	15	57584	0	0.000260489	3.95655	23.6
ExAC Eu	8	144997625	G	A	NM_201380; Plectin 1	missense	c.6883C>T	p.Arg2295Trp	2	58408	0	3.42419e-05	3.36288	22.9
ExAC Eu	8	144997624	C	T	NM_201380; Plectin 1	missense	c.6884G>A	p.Arg2295Gln	1	58458	0	1.71063e-05	2.48463	19.37
ExAC Eu	8	144997604	C	T	NM_201380; Plectin 1	missense	c.6904G>A	p.Ala2302Thr	15	59330	0	0.000252823	3.55825	23.1
ExAC Eu	8	144997603	G	A	NM_201380; Plectin 1	missense	c.6905C>T	p.Ala2302Val	3	59326	0	5.0568e-05	3.12651	22.6
ExAC Eu	8	144997588	T	C	NM_201380; Plectin 1	missense	c.6920A>G	p.His2307Arg	1	59450	0	1.68209e-05	1.98901	16.14
ExAC Eu	8	144997578	G	C	NM_201380; Plectin 1	missense	c.6930C>G	p.Phe2310Leu	2	58972	0	3.39144e-05	-2.13856	0.001
ExAC Eu	8	144997577	C	T	NM_201380; Plectin 1	missense	c.6931G>A	p.Ala2311Thr	1	58930	0	1.69693e-05	2.50487	19.5
ExAC Eu	8	144997574	C	T	NM_201380; Plectin 1	missense	c.6934G>A	p.Glu2312Lys	4	58646	0	6.82058e-05	5.48397	26.2
ExAC Eu	8	144997562	G	A	NM_201380; Plectin 1	missense	c.6946C>T	p.Arg2316Trp	3	57874	0	5.18367e-05	5.85022	27.3
ExAC Eu	8	144997561	C	T	NM_201380; Plectin 1	missense	c.6947G>A	p.Arg2316Gln	22	57994	0	0.00037935	4.97794	25.1
ExAC Eu	8	144997552	G	A	NM_201380; Plectin 1	missense	c.6956C>T	p.Ala2319Val	1	57566	0	1.73714e-05	3.85669	23.5
ExAC Eu	8	144997523	G	A	NM_201380; Plectin 1	missense	c.6985C>T	p.Arg2329Trp	1	57448	0	1.7407e-05	5.60455	26.5
ExAC Eu	8	144997522	C	T	NM_201380; Plectin 1	missense	c.6986G>A	p.Arg2329Gln	2	57568	0	3.47415e-05	5.64882	26.7
ExAC Eu	8	144997522	C	G	NM_201380; Plectin 1	missense	c.6986G>C	p.Arg2329Pro	1	57568	0	1.73708e-05	4.93604	25
ExAC Eu	8	144997502	C	T	NM_201380; Plectin 1	missense	c.7006G>A	p.Asp2336Asn	1	57802	0	1.73004e-05	5.43849	26.1
ExAC Eu	8	144997492	T	C	NM_201380; Plectin 1	missense	c.7016A>G	p.Lys2339Arg	17	58488	0	0.000290658	0.78761	9.387
ExAC Eu	8	144997479	G	T	NM_201380; Plectin 1	missense	c.7029C>A	p.Asp2343Glu	1	58742	0	1.70236e-05	0.467587	7.178
ExAC Eu	8	144997478	C	T	NM_201380; Plectin 1	missense	c.7030G>A	p.Glu2344Lys	1	58784	0	1.70114e-05	4.64829	24.5
ExAC Eu	8	144997468	T	G	NM_201380; Plectin 1	missense	c.7040A>C	p.Gln2347Pro	1	59436	0	1.68248e-05	3.72338	23.3
ExAC Eu	8	144997466	G	A	NM_201380; Plectin 1	missense	c.7042C>T	p.Arg2348Trp	2	59370	0	3.3687e-05	7.0569	33
ExAC Eu	8	144997465	C	T	NM_201380; Plectin 1	missense	c.7043G>A	p.Arg2348Gln	1	59492	0	1.6809e-05	7.02783	33
ExAC Eu	8	144997456	G	A	NM_201380; Plectin 1	missense	c.7052C>T	p.Ala2351Val	3	59568	0	5.03626e-05	2.79453	21.3
ExAC Eu	8	144997447	G	A	NM_201380; Plectin 1	missense	c.7061C>T	p.Thr2354Met	2	60874	0	3.28547e-05	2.32147	18.31
ExAC Eu	8	144997439	CGGCCTCCGT	C	NM_201380; Plectin 1	inframe deletion	c.7060_7068delACGGAGGCC	p.Thr2354_Ala2356del	1	61634	0	1.62248e-05	0.971892	10.5
ExAC Eu	8	144997435	C	T	NM_201380; Plectin 1	missense	c.7073G>A	p.Arg2358His	5	62038	0	8.05958e-05	4.41709	24.2
ExAC Eu	8	144997435	C	A	NM_201380; Plectin 1	missense	c.7073G>T	p.Arg2358Leu	2	62038	0	3.22383e-05	5.74524	26.9
ExAC Eu	8	144997430	G	A	NM_201380; Plectin 1	missense	c.7078C>T	p.Arg2360Cys	1	62322	0	1.60457e-05	6.28318	29.1
ExAC Eu	8	144997429	C	T	NM_201380; Plectin 1	missense	c.7079G>A	p.Arg2360His	1	62334	0	1.60426e-05	6.30834	29.2
ExAC Eu	8	144997421	C	G	NM_201380; Plectin 1	missense	c.7087G>C	p.Val2363Leu	1	62938	0	1.58887e-05	4.21301	23.9
ExAC Eu	8	144997410	C	G	NM_201380; Plectin 1	missense	c.7098G>C	p.Glu2366Asp	2	63390	0	3.15507e-05	3.74907	23.3
ExAC Eu	8	144997402	G	A	NM_201380; Plectin 1	missense	c.7106C>T	p.Ser2369Leu	1	63548	0	1.57361e-05	4.83609	24.8
ExAC Eu	8	144997397	G	A	NM_201380; Plectin 1	missense	c.7111C>T	p.Arg2371Cys	2	63602	0	3.14456e-05	5.25949	25.7
ExAC Eu	8	144997396	C	T	NM_201380; Plectin 1	missense	c.7112G>A	p.Arg2371His	3	63626	0	4.71505e-05	5.29475	25.7
ExAC Eu	8	144997388	T	C	NM_201380; Plectin 1	missense	c.7120A>G	p.Met2374Val	1	63720	0	1.56937e-05	2.01963	16.34
ExAC Eu	8	144997386	C	T	NM_201380; Plectin 1	missense	c.7122G>A	p.Met2374Ile	1	63728	0	1.56917e-05	3.84961	23.4
ExAC Eu	8	144997370	G	T	NM_201380; Plectin 1	missense	c.7138C>A	p.Leu2380Ile	15	63814	0	0.000235058	4.17016	23.8
ExAC Eu	8	144997361	G	A	NM_201380; Plectin 1	missense	c.7147C>T	p.Arg2383Cys	7	63778	0	0.000109756	6.28312	29.1
ExAC Eu	8	144997343	G	A	NM_201380; Plectin 1	missense	c.7165C>T	p.Arg2389Cys	1	63654	0	1.57099e-05	5.17273	25.5
ExAC Eu	8	144997342	C	T	NM_201380; Plectin 1	missense	c.7166G>A	p.Arg2389His	1	63638	0	1.57139e-05	3.92545	23.5
ExAC Eu	8	144997340	C	T	NM_201380; Plectin 1	missense	c.7168G>A	p.Ala2390Thr	17	63604	0	0.000267279	-0.472328	0.257
ExAC Eu	8	144997339	G	A	NM_201380; Plectin 1	missense	c.7169C>T	p.Ala2390Val	7	63616	0	0.000110035	-0.256626	0.83
ExAC Eu	8	144997331	A	T	NM_201380; Plectin 1	missense	c.7177T>A	p.Leu2393Met	1	63510	0	1.57456e-05	-0.624727	0.109
ExAC Eu	8	144997328	G	T	NM_201380; Plectin 1	missense	c.7180C>A	p.Arg2394Ser	1	63462	0	1.57575e-05	4.73997	24.7
ExAC Eu	8	144997327	C	T	NM_201380; Plectin 1	missense	c.7181G>A	p.Arg2394His	5	63460	0	7.87898e-05	5.59823	26.5
ExAC Eu	8	144997322	T	C	NM_201380; Plectin 1	missense	c.7186A>G	p.Lys2396Glu	3	63386	0	4.73291e-05	3.01901	22.3
ExAC Eu	8	144997319	C	T	NM_201380; Plectin 1	missense	c.7189G>A	p.Asp2397Asn	5	63328	0	7.8954e-05	4.3015	24
ExAC Eu	8	144997316	T	C	NM_201380; Plectin 1	missense	c.7192A>G	p.Asn2398Asp	1	63316	0	1.57938e-05	2.46272	19.23
ExAC Eu	8	144997315	T	C	NM_201380; Plectin 1	missense	c.7193A>G	p.Asn2398Ser	3	63304	0	4.73904e-05	0.237101	5.065
ExAC Eu	8	144997307	G	A	NM_201380; Plectin 1	missense	c.7201C>T	p.Arg2401Cys	4	63054	0	6.34377e-05	5.67492	26.7
ExAC Eu	8	144997306	C	T	NM_201380; Plectin 1	missense	c.7202G>A	p.Arg2401His	7	63026	0	0.000111065	6.04861	28
ExAC Eu	8	144997294	T	C	NM_201380; Plectin 1	missense	c.7214A>G	p.Glu2405Gly	1	62810	0	1.5921e-05	5.39318	26
ExAC Eu	8	144997289	C	T	NM_201380; Plectin 1	missense	c.7219G>A	p.Ala2407Thr	2	62718	0	3.18888e-05	5.23793	25.6
ExAC Eu	8	144997286	C	T	NM_201380; Plectin 1	missense	c.7222G>A	p.Glu2408Lys	1	62628	0	1.59673e-05	5.15538	25.4
ExAC Eu	8	144997279	ATCT	A	NM_201380; Plectin 1	inframe deletion	c.7226_7228delAGA	p.Lys2409del	1	62486	0	1.60036e-05	2.00133	16.22
ExAC Eu	8	144997267	G	A	NM_201380; Plectin 1	missense	c.7241C>T	p.Ala2414Val	5	61872	0	8.0812e-05	6.28148	29
ExAC Eu	8	144997256	C	T	NM_201380; Plectin 1	missense	c.7252G>A	p.Ala2418Thr	26	61178	0	0.000424989	4.58013	24.4
ExAC Eu	8	144997255	G	A	NM_201380; Plectin 1	missense	c.7253C>T	p.Ala2418Val	6	61168	0	9.80905e-05	5.44992	26.1
ExAC Eu	8	144997253	G	A	NM_201380; Plectin 1	missense	c.7255C>T	p.Arg2419Trp	4	61012	0	6.55609e-05	5.308	25.8
ExAC Eu	8	144997252	C	T	NM_201380; Plectin 1	missense	c.7256G>A	p.Arg2419Gln	1	60946	0	1.6408e-05	6.11785	28.3
ExAC Eu	8	144997240	G	A	NM_201380; Plectin 1	missense	c.7268C>T	p.Ala2423Val	6	60300	0	9.95025e-05	3.1572	22.6
ExAC Eu	8	144997228	G	A	NM_201380; Plectin 1	missense	c.7280C>T	p.Ala2427Val	5	59432	0	8.41298e-05	3.36573	22.9
ExAC Eu	8	144997223	G	A	NM_201380; Plectin 1	stop gained	c.7285C>T	p.Arg2429Ter	1	58980	0	1.69549e-05	10.4403	36
ExAC Eu	8	144997208	C	A	NM_201380; Plectin 1	missense	c.7300G>T	p.Ala2434Ser	1	58436	0	1.71127e-05	4.17848	23.8
ExAC Eu	8	144997193	C	T	NM_201380; Plectin 1	missense	c.7315G>A	p.Ala2439Thr	2	58140	0	3.43997e-05	4.84474	24.8
ExAC Eu	8	144997184	G	A	NM_201380; Plectin 1	missense	c.7324C>T	p.Arg2442Trp	1	57322	0	1.74453e-05	6.64002	32
ExAC Eu	8	144997183	C	T	NM_201380; Plectin 1	missense	c.7325G>A	p.Arg2442Gln	4	57140	0	7.00035e-05	5.59144	26.5
ExAC Eu	8	144997151	T	C	NM_201380; Plectin 1	missense	c.7357A>G	p.Met2453Val	1	53534	0	1.86797e-05	2.26316	17.92
ExAC Eu	8	144997150	A	G	NM_201380; Plectin 1	missense	c.7358T>C	p.Met2453Thr	1	53330	0	1.87512e-05	2.97295	22.1
ExAC Eu	8	144997130	T	G	NM_201380; Plectin 1	missense	c.7378A>C	p.Thr2460Pro	1	45800	0	2.18341e-05	3.70428	23.3
ExAC Eu	8	144997129	G	A	NM_201380; Plectin 1	missense	c.7379C>T	p.Thr2460Met	1	45280	0	2.20848e-05	4.49412	24.3
ExAC Eu	8	144997126	C	T	NM_201380; Plectin 1	missense	c.7382G>A	p.Arg2461Gln	2	43324	0	4.61638e-05	2.10209	16.87
ExAC Eu	8	144997111	G	A	NM_201380; Plectin 1	missense	c.7397C>T	p.Ala2466Val	2	37188	0	5.37808e-05	4.98609	25.1
ExAC Eu	8	144997091	T	G	NM_201380; Plectin 1	missense	c.7417A>C	p.Lys2473Gln	1	28826	0	3.46909e-05	2.55095	19.79
ExAC Eu	8	144997088	C	T	NM_201380; Plectin 1	missense	c.7420G>A	p.Glu2474Lys	1	28152	0	3.55215e-05	3.72927	23.3
ExAC Eu	8	144997081	G	A	NM_201380; Plectin 1	missense	c.7427C>T	p.Ala2476Val	1	25490	0	3.92311e-05	4.37304	24.1
ExAC Eu	8	144997067	G	A	NM_201380; Plectin 1	missense	c.7441C>T	p.Arg2481Trp	1	22344	0	4.47547e-05	5.22646	25.6
ExAC Eu	8	144997063	C	T	NM_201380; Plectin 1	missense	c.7445G>A	p.Arg2482Gln	1	21286	0	4.69792e-05	2.84124	21.6
ExAC Eu	8	144997036	G	A	NM_201380; Plectin 1	missense	c.7472C>T	p.Ala2491Val	1	19586	0	5.10569e-05	4.09333	23.7
ExAC Eu	8	144997024	G	A	NM_201380; Plectin 1	missense	c.7484C>T	p.Ala2495Val	1	19372	0	5.16209e-05	0.507176	7.486
ExAC Eu	8	144997001	G	A	NM_201380; Plectin 1	missense	c.7507C>T	p.Arg2503Trp	1	21472	0	4.65723e-05	6.28073	29
ExAC Eu	8	144997000	C	T	NM_201380; Plectin 1	missense	c.7508G>A	p.Arg2503Gln	4	21542	0	0.000185684	6.02065	27.9
ExAC Eu	8	144996997	G	A	NM_201380; Plectin 1	missense	c.7511C>T	p.Thr2504Met	1	22076	0	4.52981e-05	4.53521	24.3
ExAC Eu	8	144996986	C	T	NM_201380; Plectin 1	missense	c.7522G>A	p.Glu2508Lys	1	23420	0	4.26985e-05	5.75189	27
ExAC Eu	8	144996983	G	A	NM_201380; Plectin 1	missense	c.7525C>T	p.Arg2509Trp	1	24420	0	4.095e-05	6.68565	32
ExAC Eu	8	144996982	C	T	NM_201380; Plectin 1	missense	c.7526G>A	p.Arg2509Gln	1	24706	0	4.0476e-05	5.9113	27.5
ExAC Eu	8	144996965	T	C	NM_201380; Plectin 1	missense	c.7543A>G	p.Met2515Val	3	30736	0	9.76054e-05	0.834878	9.677
ExAC Eu	8	144996965	TCTCCAGCTGCCGCTGCCGCTCGGC	T	NM_201380; Plectin 1	inframe deletion	c.7519_7542delGCCGAGCGGCAGCGGCAGCTGGAG	p.Ala2507_Glu2514del	1	30736	0	3.25351e-05	1.94046	15.84
ExAC Eu	8	144996959	C	T	NM_201380; Plectin 1	missense	c.7549G>A	p.Ala2517Thr	3	33462	0	8.96539e-05	3.07711	22.5
ExAC Eu	8	144996946	C	T	NM_201380; Plectin 1	missense	c.7562G>A	p.Arg2521His	3	42622	0	7.03862e-05	3.7599	23.3
ExAC Eu	8	144996935	G	A	NM_201380; Plectin 1	missense	c.7573C>T	p.Arg2525Cys	3	46516	0	6.44939e-05	6.28965	29.1
ExAC Eu	8	144996934	C	T	NM_201380; Plectin 1	missense	c.7574G>A	p.Arg2525His	3	48028	0	6.24636e-05	2.73037	21
ExAC Eu	8	144996926	C	T	NM_201380; Plectin 1	missense	c.7582G>A	p.Glu2528Lys	1	50800	0	1.9685e-05	5.06218	25.2
ExAC Eu	8	144996904	C	T	NM_201380; Plectin 1	missense	c.7604G>A	p.Arg2535His	2	57142	0	3.50005e-05	5.81172	27.2
ExAC Eu	8	144996902	C	T	NM_201380; Plectin 1	missense	c.7606G>A	p.Ala2536Thr	1	57682	0	1.73364e-05	5.77973	27.1
ExAC Eu	8	144996891	GTCC	G	NM_201380; Plectin 1	inframe deletion	c.7614_7616delGGA	p.Glu2538del	5	59386	0	8.41949e-05	1.90666	15.63
ExAC Eu	8	144996884	G	A	NM_201380; Plectin 1	missense	c.7624C>T	p.Arg2542Cys	1	60212	0	1.6608e-05	6.51718	31
ExAC Eu	8	144996883	C	T	NM_201380; Plectin 1	missense	c.7625G>A	p.Arg2542His	1	60340	0	1.65728e-05	6.46877	29.9
ExAC Eu	8	144996877	C	T	NM_201380; Plectin 1	missense	c.7631G>A	p.Arg2544Gln	4	60914	0	6.56663e-05	5.12406	25.4
ExAC Eu	8	144996868	G	A	NM_201380; Plectin 1	missense	c.7640C>T	p.Ala2547Val	3	61574	0	4.87219e-05	6.35714	29.4
ExAC Eu	8	144996859	A	G	NM_201380; Plectin 1	missense	c.7649T>C	p.Ile2550Thr	1	62320	0	1.60462e-05	4.3482	24.1
ExAC Eu	8	144996845	G	A	NM_201380; Plectin 1	missense	c.7663C>T	p.His2555Tyr	1	63114	0	1.58443e-05	4.04772	23.7
ExAC Eu	8	144996838	G	A	NM_201380; Plectin 1	missense	c.7670C>T	p.Thr2557Met	2	63378	0	3.15567e-05	5.74334	26.9
ExAC Eu	8	144996823	T	C	NM_201380; Plectin 1	missense	c.7685A>G	p.Gln2562Arg	1	64194	0	1.55778e-05	1.29594	12.25
ExAC Eu	8	144996802	T	C	NM_201380; Plectin 1	missense	c.7706A>G	p.Gln2569Arg	1	64884	0	1.54121e-05	4.07536	23.7
ExAC Eu	8	144996797	G	C	NM_201380; Plectin 1	missense	c.7711C>G	p.Leu2571Val	1	65008	0	1.53827e-05	4.35052	24.1
ExAC Eu	8	144996784	C	T	NM_201380; Plectin 1	missense	c.7724G>A	p.Arg2575Gln	1	65144	0	1.53506e-05	6.43824	29.8
ExAC Eu	8	144996781	T	C	NM_201380; Plectin 1	missense	c.7727A>G	p.Gln2576Arg	2	65170	0	3.0689e-05	3.67468	23.3
ExAC Eu	8	144996767	C	A	NM_201380; Plectin 1	missense	c.7741G>T	p.Asp2581Tyr	1	65266	0	1.53219e-05	5.89666	27.5
ExAC Eu	8	144996761	C	T	NM_201380; Plectin 1	missense	c.7747G>A	p.Glu2583Lys	1	65254	0	1.53247e-05	2.49639	19.44
ExAC Eu	8	144996761	C	G	NM_201380; Plectin 1	missense	c.7747G>C	p.Glu2583Gln	1	65254	0	1.53247e-05	5.01123	25.1
ExAC Eu	8	144996758	G	A	NM_201380; Plectin 1	missense	c.7750C>T	p.Arg2584Cys	2	65260	0	3.06466e-05	5.59761	26.5
ExAC Eu	8	144996757	C	T	NM_201380; Plectin 1	missense	c.7751G>A	p.Arg2584His	2	65272	0	3.0641e-05	5.73544	26.9
ExAC Eu	8	144996752	G	A	NM_201380; Plectin 1	missense	c.7756C>T	p.Arg2586Trp	1	65232	0	1.53299e-05	6.90816	33
ExAC Eu	8	144996751	C	T	NM_201380; Plectin 1	missense	c.7757G>A	p.Arg2586Gln	1	65206	0	1.5336e-05	6.0428	28
ExAC Eu	8	144996740	C	T	NM_201380; Plectin 1	missense	c.7768G>A	p.Ala2590Thr	1	65292	0	1.53158e-05	3.42499	23
ExAC Eu	8	144996728	G	A	NM_201380; Plectin 1	missense	c.7780C>T	p.Arg2594Cys	3	65400	0	4.58716e-05	5.23016	25.6
ExAC Eu	8	144996727	C	G	NM_201380; Plectin 1	missense	c.7781G>C	p.Arg2594Pro	30	65386	0	0.000458814	5.37265	25.9
ExAC Eu	8	144996727	C	T	NM_201380; Plectin 1	missense	c.7781G>A	p.Arg2594His	9	65386	0	0.000137644	5.67305	26.7
ExAC Eu	8	144996714	C	A	NM_201380; Plectin 1	missense	c.7794G>T	p.Lys2598Asn	13	65460	0	0.000198595	6.74444	32
ExAC Eu	8	144996713	G	C	NM_201380; Plectin 1	missense	c.7795C>G	p.Leu2599Val	1	65482	0	1.52714e-05	5.29136	25.7
ExAC Eu	8	144996709	T	G	NM_201380; Plectin 1	missense	c.7799A>C	p.Gln2600Pro	1	65490	0	1.52695e-05	5.43649	26.1
ExAC Eu	8	144996704	C	T	NM_201380; Plectin 1	missense	c.7804G>A	p.Glu2602Lys	1	65462	0	1.5276e-05	6.05652	28.1
ExAC Eu	8	144996701	C	T	NM_201380; Plectin 1	missense	c.7807G>A	p.Ala2603Thr	1	65438	0	1.52816e-05	5.33685	25.8
ExAC Eu	8	144996688	T	C	NM_201380; Plectin 1	missense	c.7820A>G	p.Gln2607Arg	1	65290	0	1.53163e-05	4.45654	24.2
ExAC Eu	8	144996674	C	T	NM_201380; Plectin 1	missense	c.7834G>A	p.Glu2612Lys	1	65046	0	1.53737e-05	5.54763	26.4
ExAC Eu	8	144996671	C	T	NM_201380; Plectin 1	splice donor	c.7836+1G>A		2	64976	0	3.07806e-05	4.9624	25.1
ExAC Eu	8	144996548	G	C	NM_201380; Plectin 1	missense	c.7852C>G	p.Gln2618Glu	7	62456	0	0.000112079	1.72756	14.56
ExAC Eu	8	144996532	T	C	NM_201380; Plectin 1	missense	c.7868A>G	p.Gln2623Arg	1	62286	0	1.6055e-05	2.00952	16.27
ExAC Eu	8	144996513	C	G	NM_201380; Plectin 1	missense	c.7887G>C	p.Gln2629His	1	62504	0	1.5999e-05	3.81433	23.4
ExAC Eu	8	144996507	G	T	NM_201380; Plectin 1	missense	c.7893C>A	p.Ser2631Arg	1	62742	0	1.59383e-05	3.19168	22.7
ExAC Eu	8	144996503	G	A	NM_201380; Plectin 1	missense	c.7897C>T	p.Leu2633Phe	1	62718	0	1.59444e-05	2.27482	18
ExAC Eu	8	144996476	G	C	NM_201380; Plectin 1	missense	c.7924C>G	p.Arg2642Gly	1	59760	0	1.67336e-05	4.59456	24.4
ExAC Eu	8	144996469	C	T	NM_201380; Plectin 1	missense	c.7931G>A	p.Arg2644His	1	57390	0	1.74246e-05	1.50582	13.34
ExAC Eu	8	144996461	C	T	NM_201380; Plectin 1	missense	c.7939G>A	p.Glu2647Lys	3	54240	0	5.53097e-05	5.59183	26.5
ExAC Eu	8	144996451	T	G	NM_201380; Plectin 1	missense	c.7949A>C	p.Lys2650Thr	1	49760	0	2.00965e-05	5.06732	25.3
ExAC Eu	8	144996421	T	A	NM_201380; Plectin 1	missense	c.7979A>T	p.Glu2660Val	1	38794	0	2.57772e-05	5.98462	27.8
ExAC Eu	8	144996420	C	A	NM_201380; Plectin 1	missense	c.7980G>T	p.Glu2660Asp	4	38490	0	0.000103923	5.5694	26.4
ExAC Eu	8	144996397	C	T	NM_201380; Plectin 1	missense	c.8003G>A	p.Arg2668His	2	14488	0	0.000138045	6.15591	28.5
ExAC Eu	8	144996382	C	T	NM_201380; Plectin 1	missense	c.8018G>A	p.Arg2673Gln	1	11006	0	9.08595e-05	5.25042	25.6
ExAC Eu	8	144996356	G	A	NM_201380; Plectin 1	missense	c.8044C>T	p.Arg2682Trp	3	7664	0	0.000391441	4.58001	24.4
ExAC Eu	8	144996355	C	T	NM_201380; Plectin 1	missense	c.8045G>A	p.Arg2682Gln	1	7546	0	0.000132521	2.28967	18.1
ExAC Eu	8	144996323	G	A	NM_201380; Plectin 1	missense	c.8077C>T	p.Arg2693Trp	4	5380	0	0.000743494	3.58038	23.2
ExAC Eu	8	144996322	C	T	NM_201380; Plectin 1	missense	c.8078G>A	p.Arg2693Gln	1	5318	0	0.000188041	2.74973	21.1
ExAC Eu	8	144996320	G	A	NM_201380; Plectin 1	missense	c.8080C>T	p.Arg2694Trp	3	5302	0	0.000565824	5.80774	27.1
ExAC Eu	8	144996316	C	T	NM_201380; Plectin 1	missense	c.8084G>A	p.Arg2695Gln	2	4984	0	0.000401284	2.98464	22.2
ExAC Eu	8	144996302	C	T	NM_201380; Plectin 1	missense	c.8098G>A	p.Glu2700Lys	1	5342	0	0.000187196	6.19574	28.7
ExAC Eu	8	144996290	G	A	NM_201380; Plectin 1	missense	c.8110C>T	p.Arg2704Trp	1	6536	0	0.000152999	5.95096	27.7
ExAC Eu	8	144996286	C	T	NM_201380; Plectin 1	missense	c.8114G>A	p.Arg2705His	1	6964	0	0.000143596	2.08732	16.77
ExAC Eu	8	144996251	G	A	NM_201380; Plectin 1	missense	c.8149C>T	p.Arg2717Trp	4	19388	0	0.000206313	5.96871	27.7
ExAC Eu	8	144996250	C	T	NM_201380; Plectin 1	missense	c.8150G>A	p.Arg2717Gln	1	19530	0	5.12033e-05	5.55192	26.4
ExAC Eu	8	144996248	G	A	NM_201380; Plectin 1	missense	c.8152C>T	p.Arg2718Trp	2	19932	0	0.000100341	6.46272	29.9
ExAC Eu	8	144996247	C	T	NM_201380; Plectin 1	missense	c.8153G>A	p.Arg2718Gln	1	20962	0	4.77054e-05	2.15049	17.18
ExAC Eu	8	144996205	C	T	NM_201380; Plectin 1	missense	c.8195G>A	p.Arg2732His	2	44270	0	4.51773e-05	6.73179	32
ExAC Eu	8	144996192	C	G	NM_201380; Plectin 1	missense	c.8208G>C	p.Gln2736His	1	50478	0	1.98106e-05	3.10228	22.5
ExAC Eu	8	144996188	G	T	NM_201380; Plectin 1	missense	c.8212C>A	p.Leu2738Met	2	52330	0	3.8219e-05	2.90241	21.9
ExAC Eu	8	144996173	G	A	NM_201380; Plectin 1	missense	c.8227C>T	p.Arg2743Trp	2	55736	0	3.58835e-05	5.45663	26.1
ExAC Eu	8	144996172	C	G	NM_201380; Plectin 1	missense	c.8228G>C	p.Arg2743Pro	1	55804	0	1.79199e-05	3.87542	23.5
ExAC Eu	8	144996172	C	T	NM_201380; Plectin 1	missense	c.8228G>A	p.Arg2743Gln	3	55804	0	5.37596e-05	5.17858	25.5
ExAC Eu	8	144996167	C	T	NM_201380; Plectin 1	missense	c.8233G>A	p.Ala2745Thr	6	56416	0	0.000106353	3.78331	23.4
ExAC Eu	8	144996160	G	A	NM_201380; Plectin 1	missense	c.8240C>T	p.Ala2747Val	2	57098	0	3.50275e-05	2.5171	19.58
ExAC Eu	8	144996151	T	C	NM_201380; Plectin 1	missense	c.8249A>G	p.Glu2750Gly	1	58098	0	1.72123e-05	0.078054	3.375
ExAC Eu	8	144996143	T	C	NM_201380; Plectin 1	missense	c.8257A>G	p.Thr2753Ala	1	58408	0	1.71209e-05	-3.31477	0.001
ExAC Eu	8	144996124	G	A	NM_201380; Plectin 1	missense	c.8276C>T	p.Ala2759Val	1	59146	0	1.69073e-05	-0.326443	0.578
ExAC Eu	8	144996100	C	T	NM_201380; Plectin 1	missense	c.8300G>A	p.Arg2767Gln	1	59974	0	1.66739e-05	-0.82342	0.038
ExAC Eu	8	144996088	T	C	NM_201380; Plectin 1	missense	c.8312A>G	p.Asp2771Gly	1	60000	0	1.66667e-05	3.65049	23.2
ExAC Eu	8	144996083	G	A	NM_201380; Plectin 1	missense	c.8317C>T	p.Pro2773Ser	1	59970	0	1.6675e-05	-2.04369	0.001
ExAC Eu	8	144996080	C	T	NM_201380; Plectin 1	missense	c.8320G>A	p.Ala2774Thr	4	59914	0	6.67624e-05	0.130019	3.93
ExAC Eu	8	144996079	G	A	NM_201380; Plectin 1	missense	c.8321C>T	p.Ala2774Val	2	59898	0	3.33901e-05	0.274928	5.448
ExAC Eu	8	144996062	C	T	NM_201380; Plectin 1	missense	c.8338G>A	p.Glu2780Lys	1	60038	0	1.66561e-05	-0.512365	0.205
ExAC Eu	8	144996061	T	C	NM_201380; Plectin 1	missense	c.8339A>G	p.Glu2780Gly	31	60064	0	0.000516116	-0.304526	0.649
ExAC Eu	8	144996050	C	T	NM_201380; Plectin 1	missense	c.8350G>A	p.Asp2784Asn	6	60142	0	9.97639e-05	1.74212	14.65
ExAC Eu	8	144996041	G	A	NM_201380; Plectin 1	missense	c.8359C>T	p.Arg2787Trp	1	60078	0	1.6645e-05	6.04193	28
ExAC Eu	8	144996038	G	A	NM_201380; Plectin 1	missense	c.8362C>T	p.Arg2788Trp	21	60284	0	0.000348351	6.27318	29
ExAC Eu	8	144996037	C	T	NM_201380; Plectin 1	missense	c.8363G>A	p.Arg2788Gln	1	60292	0	1.65859e-05	-1.01388	0.015
ExAC Eu	8	144995992	G	A	NM_201380; Plectin 1	missense	c.8408C>T	p.Ala2803Val	2	61954	0	3.2282e-05	0.378941	6.429
ExAC Eu	8	144995984	G	T	NM_201380; Plectin 1	missense	c.8416C>A	p.Leu2806Met	1	62238	0	1.60674e-05	-0.791093	0.045
ExAC Eu	8	144995978	G	A	NM_201380; Plectin 1	missense	c.8422C>T	p.Arg2808Trp	3	62486	0	4.80108e-05	1.87211	15.42
ExAC Eu	8	144995971	G	A	NM_201380; Plectin 1	missense	c.8429C>T	p.Ala2810Val	5	62606	0	7.98645e-05	-1.42338	0.003
ExAC Eu	8	144995966	C	T	NM_201380; Plectin 1	missense	c.8434G>A	p.Gly2812Ser	1	62782	0	1.59281e-05	4.45236	24.2
ExAC Eu	8	144995959	G	A	NM_201380; Plectin 1	missense	c.8441C>T	p.Thr2814Ile	1	63144	0	1.58368e-05	0.091756	3.52
ExAC Eu	8	144995956	G	A	NM_201380; Plectin 1	missense	c.8444C>T	p.Thr2815Met	15	63278	0	0.000237049	4.09952	23.7
ExAC Eu	8	144995948	C	T	NM_201380; Plectin 1	missense	c.8452G>A	p.Glu2818Lys	20	63530	0	0.000314812	5.15425	25.4
ExAC Eu	8	144995942	C	T	NM_201380; Plectin 1	missense	c.8458G>A	p.Ala2820Thr	1	63692	0	1.57006e-05	-0.04295	2.192
ExAC Eu	8	144995936	G	A	NM_201380; Plectin 1	missense	c.8464C>T	p.Arg2822Trp	3	63936	0	4.69219e-05	1.61957	13.96
ExAC Eu	8	144995927	C	T	NM_201380; Plectin 1	missense	c.8473G>A	p.Val2825Met	3	64046	0	4.68413e-05	3.43522	23
ExAC Eu	8	144995924	G	A	NM_201380; Plectin 1	missense	c.8476C>T	p.Arg2826Cys	3	64196	0	4.67319e-05	0.788619	9.394
ExAC Eu	8	144995923	C	T	NM_201380; Plectin 1	missense	c.8477G>A	p.Arg2826His	1	64194	0	1.55778e-05	0.489552	7.351
ExAC Eu	8	144995915	G	C	NM_201380; Plectin 1	missense	c.8485C>G	p.Leu2829Val	1	64412	0	1.55251e-05	3.20626	22.7
ExAC Eu	8	144995906	G	A	NM_201380; Plectin 1	missense	c.8494C>T	p.Arg2832Cys	2	64596	0	3.09617e-05	1.93715	15.82
ExAC Eu	8	144995894	C	T	NM_201380; Plectin 1	missense	c.8506G>A	p.Ala2836Thr	1	64796	0	1.54331e-05	3.85089	23.4
ExAC Eu	8	144995894	C	A	NM_201380; Plectin 1	missense	c.8506G>T	p.Ala2836Ser	1	64796	0	1.54331e-05	5.3503	25.9
ExAC Eu	8	144995893	G	A	NM_201380; Plectin 1	missense	c.8507C>T	p.Ala2836Val	1	64812	0	1.54292e-05	4.24031	23.9
ExAC Eu	8	144995876	C	T	NM_201380; Plectin 1	missense	c.8524G>A	p.Ala2842Thr	1	65056	0	1.53714e-05	1.61631	13.94
ExAC Eu	8	144995875	G	C	NM_201380; Plectin 1	missense	c.8525C>G	p.Ala2842Gly	1	65068	0	1.53685e-05	1.21282	11.81
ExAC Eu	8	144995873	T	C	NM_201380; Plectin 1	missense	c.8527A>G	p.Thr2843Ala	1	65098	0	1.53615e-05	-1.17947	0.007
ExAC Eu	8	144995849	C	T	NM_201380; Plectin 1	missense	c.8551G>A	p.Ala2851Thr	1	65190	0	1.53398e-05	-1.30426	0.004
ExAC Eu	8	144995846	C	T	NM_201380; Plectin 1	missense	c.8554G>A	p.Ala2852Thr	1	65162	0	1.53464e-05	5.49761	26.2
ExAC Eu	8	144995834	GC	G	NM_201380; Plectin 1	frameshift	c.8565delG	p.Arg2855SerfsTer4	1	65134	0	1.5353e-05	6.83017	33
ExAC Eu	8	144995819	C	T	NM_201380; Plectin 1	missense	c.8581G>A	p.Gly2861Ser	2	64992	0	3.0773e-05	4.28259	24
ExAC Eu	8	144995815	G	A	NM_201380; Plectin 1	missense	c.8585C>T	p.Thr2862Met	2	65004	0	3.07673e-05	5.65077	26.7
ExAC Eu	8	144995764	G	A	NM_201380; Plectin 1	missense	c.8636C>T	p.Pro2879Leu	2	65208	0	3.06711e-05	5.00768	25.1
ExAC Eu	8	144995762	C	T	NM_201380; Plectin 1	missense	c.8638G>A	p.Val2880Met	3	65222	0	4.59967e-05	3.43382	23
ExAC Eu	8	144995759	G	A	NM_201380; Plectin 1	missense	c.8641C>T	p.Arg2881Trp	12	65210	0	0.000184021	2.29317	18.12
ExAC Eu	8	144995758	C	T	NM_201380; Plectin 1	missense	c.8642G>A	p.Arg2881Gln	1	65230	0	1.53304e-05	-0.261942	0.808
ExAC Eu	8	144995756	T	C	NM_201380; Plectin 1	missense	c.8644A>G	p.Asn2882Asp	1	65250	0	1.53257e-05	2.17901	17.37
ExAC Eu	8	144995753	G	A	NM_201380; Plectin 1	missense	c.8647C>T	p.Arg2883Trp	1	65276	0	1.53196e-05	4.10672	23.7
ExAC Eu	8	144995752	C	T	NM_201380; Plectin 1	missense	c.8648G>A	p.Arg2883Gln	1	65246	0	1.53266e-05	0.847958	9.756
ExAC Eu	8	144995750	G	A	NM_201380; Plectin 1	missense	c.8650C>T	p.Arg2884Trp	1	65270	0	1.5321e-05	4.16501	23.8
ExAC Eu	8	144995749	C	T	NM_201380; Plectin 1	missense	c.8651G>A	p.Arg2884Gln	5	65250	0	7.66284e-05	1.29536	12.24
ExAC Eu	8	144995737	T	C	NM_201380; Plectin 1	missense	c.8663A>G	p.Asn2888Ser	2	65416	0	3.05736e-05	-1.62507	0.002
ExAC Eu	8	144995701	A	T	NM_201380; Plectin 1	missense	c.8699T>A	p.Leu2900Gln	1	65594	0	1.52453e-05	4.29394	24
ExAC Eu	8	144995687	G	C	NM_201380; Plectin 1	missense	c.8713C>G	p.Leu2905Val	1	65580	0	1.52486e-05	4.21007	23.9
ExAC Eu	8	144995683	G	A	NM_201380; Plectin 1	missense	c.8717C>T	p.Ser2906Leu	2	65546	0	3.05129e-05	5.39186	26
ExAC Eu	8	144995674	C	T	NM_201380; Plectin 1	missense	c.8726G>A	p.Arg2909His	1	65590	0	1.52462e-05	5.47649	26.2
ExAC Eu	8	144995672	C	T	NM_201380; Plectin 1	missense	c.8728G>A	p.Ala2910Thr	1	65566	0	1.52518e-05	5.47728	26.2
ExAC Eu	8	144995669	C	T	NM_201380; Plectin 1	missense	c.8731G>A	p.Val2911Ile	1	65570	0	1.52509e-05	3.83408	23.4
ExAC Eu	8	144995665	G	C	NM_201380; Plectin 1	missense	c.8735C>G	p.Thr2912Ser	3	65634	0	4.5708e-05	3.67172	23.3
ExAC Eu	8	144995660	AG	A	NM_201380; Plectin 1	frameshift	c.8739delC	p.Tyr2914ThrfsTer63	1	65670	0	1.52277e-05	5.685	26.8
ExAC Eu	8	144995658	G	T	NM_201380; Plectin 1	stop gained	c.8742C>A	p.Tyr2914Ter	11	65008	0	0.00016921	9.67926	36
ExAC Eu	8	144995645	T	C	NM_201380; Plectin 1	missense	c.8755A>G	p.Thr2919Ala	4	65710	0	6.08735e-05	1.03167	10.84
ExAC Eu	8	144995629	G	A	NM_201380; Plectin 1	missense	c.8771C>T	p.Ser2924Phe	1	65888	0	1.51773e-05	4.90567	24.9
ExAC Eu	8	144995623	A	G	NM_201380; Plectin 1	missense	c.8777T>C	p.Phe2926Ser	1	65888	0	1.51773e-05	4.87539	24.9
ExAC Eu	8	144995618	C	T	NM_201380; Plectin 1	missense	c.8782G>A	p.Ala2928Thr	3	65922	0	4.55083e-05	5.4982	26.2
ExAC Eu	8	144995605	C	T	NM_201380; Plectin 1	missense	c.8795G>A	p.Gly2932Asp	1	65904	0	1.51736e-05	-0.855374	0.032
ExAC Eu	8	144995600	T	C	NM_201380; Plectin 1	missense	c.8800A>G	p.Ile2934Val	1	65944	0	1.51644e-05	0.701931	8.84
ExAC Eu	8	144995593	C	T	NM_201380; Plectin 1	missense	c.8807G>A	p.Arg2936Gln	2	65922	0	3.03389e-05	1.8439	15.25
ExAC Eu	8	144995579	G	A	NM_201380; Plectin 1	missense	c.8821C>T	p.Arg2941Cys	2	65880	0	3.03582e-05	6.50734	31
ExAC Eu	8	144995578	C	T	NM_201380; Plectin 1	missense	c.8822G>A	p.Arg2941His	1	65844	0	1.51874e-05	6.53907	31
ExAC Eu	8	144995566	G	C	NM_201380; Plectin 1	missense	c.8834C>G	p.Ala2945Gly	1	65830	0	1.51906e-05	5.29564	25.7
ExAC Eu	8	144995559	G	C	NM_201380; Plectin 1	missense	c.8841C>G	p.Ile2947Met	65	65820	1	0.000987542	4.69091	24.6
ExAC Eu	8	144995555	T	C	NM_201380; Plectin 1	missense	c.8845A>G	p.Thr2949Ala	3	65822	0	4.55775e-05	4.30725	24
ExAC Eu	8	144995546	C	T	NM_201380; Plectin 1	missense	c.8854G>A	p.Val2952Ile	2	65864	0	3.03656e-05	-1.67784	0.002
ExAC Eu	8	144995522	G	A	NM_201380; Plectin 1	missense	c.8878C>T	p.Arg2960Cys	1	66022	0	1.51465e-05	5.49753	26.2
ExAC Eu	8	144995521	C	T	NM_201380; Plectin 1	missense	c.8879G>A	p.Arg2960His	5	66028	0	7.57254e-05	5.54271	26.4
ExAC Eu	8	144995519	C	T	NM_201380; Plectin 1	missense	c.8881G>A	p.Val2961Met	6	66036	0	9.08595e-05	4.3244	24
ExAC Eu	8	144995510	C	A	NM_201380; Plectin 1	missense	c.8890G>T	p.Asp2964Tyr	1	66146	0	1.51181e-05	5.23494	25.6
ExAC Eu	8	144995507	C	T	NM_201380; Plectin 1	missense	c.8893G>A	p.Val2965Met	1	66182	0	1.51098e-05	3.16608	22.7
ExAC Eu	8	144995495	G	A	NM_201380; Plectin 1	missense	c.8905C>T	p.Arg2969Cys	1	66300	0	1.5083e-05	3.84819	23.4
ExAC Eu	8	144995492	C	T	NM_201380; Plectin 1	missense	c.8908G>A	p.Gly2970Ser	1	66414	0	1.50571e-05	6.47994	30
ExAC Eu	8	144995483	C	G	NM_201380; Plectin 1	missense	c.8917G>C	p.Asp2973His	1	66452	0	1.50485e-05	4.98636	25.1
ExAC Eu	8	144995478	C	G	NM_201380; Plectin 1	missense	c.8922G>C	p.Glu2974Asp	13	66514	0	0.000195448	1.98097	16.09
ExAC Eu	8	144995477	C	T	NM_201380; Plectin 1	missense	c.8923G>A	p.Glu2975Lys	13	66514	0	0.000195448	4.84976	24.8
ExAC Eu	8	144995458	G	A	NM_201380; Plectin 1	missense	c.8942C>T	p.Ala2981Val	5	66534	0	7.51495e-05	1.54243	13.54
ExAC Eu	8	144995444	C	T	NM_201380; Plectin 1	missense	c.8956G>A	p.Asp2986Asn	3	66586	0	4.50545e-05	6.24015	28.9
ExAC Eu	8	144995441	T	C	NM_201380; Plectin 1	missense	c.8959A>G	p.Thr2987Ala	2	66590	0	3.00345e-05	1.1677	11.58
ExAC Eu	8	144995413	T	C	NM_201380; Plectin 1	missense	c.8987A>G	p.His2996Arg	3	66614	0	4.50356e-05	1.28996	12.22
ExAC Eu	8	144995411	C	T	NM_201380; Plectin 1	missense	c.8989G>A	p.Glu2997Lys	2	66612	0	3.00246e-05	6.35587	29.4
ExAC Eu	8	144995401	G	A	NM_201380; Plectin 1	missense	c.8999C>T	p.Thr3000Met	1	66618	0	1.5011e-05	5.29716	25.7
ExAC Eu	8	144995395	A	C	NM_201380; Plectin 1	missense	c.9005T>G	p.Leu3002Arg	1	66608	0	1.50132e-05	2.16202	17.26
ExAC Eu	8	144995380	C	T	NM_201380; Plectin 1	missense	c.9020G>A	p.Arg3007His	3	66614	0	4.50356e-05	6.02842	28
ExAC Eu	8	144995375	C	T	NM_201380; Plectin 1	missense	c.9025G>A	p.Val3009Met	2	66606	0	3.00273e-05	2.46776	19.26
ExAC Eu	8	144995372	C	T	NM_201380; Plectin 1	missense	c.9028G>A	p.Glu3010Lys	4	66592	0	6.00673e-05	-0.333229	0.557
ExAC Eu	8	144995369	C	A	NM_201380; Plectin 1	missense	c.9031G>T	p.Asp3011Tyr	1	66590	0	1.50173e-05	5.71024	26.8
ExAC Eu	8	144995368	T	G	NM_201380; Plectin 1	missense	c.9032A>C	p.Asp3011Ala	1	66580	0	1.50195e-05	4.69144	24.6
ExAC Eu	8	144995367	G	T	NM_201380; Plectin 1	missense	c.9033C>A	p.Asp3011Glu	1	66596	0	1.50159e-05	3.53049	23.1
ExAC Eu	8	144995359	G	A	NM_201380; Plectin 1	missense	c.9041C>T	p.Thr3014Met	10	66582	0	0.000150191	5.452	26.1
ExAC Eu	8	144995330	T	C	NM_201380; Plectin 1	missense	c.9070A>G	p.Lys3024Glu	1	66578	0	1.502e-05	0.96012	10.43
ExAC Eu	8	144995329	T	C	NM_201380; Plectin 1	missense	c.9071A>G	p.Lys3024Arg	1	66582	0	1.50191e-05	0.497153	7.409
ExAC Eu	8	144995324	C	G	NM_201380; Plectin 1	missense	c.9076G>C	p.Ala3026Pro	1	66592	0	1.50168e-05	3.44456	23
ExAC Eu	8	144995315	C	T	NM_201380; Plectin 1	missense	c.9085G>A	p.Gly3029Arg	2	66580	0	3.00391e-05	-0.336022	0.549
ExAC Eu	8	144995291	C	T	NM_201380; Plectin 1	missense	c.9109G>A	p.Glu3037Lys	1	66598	0	1.50155e-05	6.11443	28.3
ExAC Eu	8	144995279	C	T	NM_201380; Plectin 1	missense	c.9121G>A	p.Val3041Ile	1	66576	0	1.50204e-05	3.86433	23.5
ExAC Eu	8	144995261	C	T	NM_201380; Plectin 1	missense	c.9139G>A	p.Val3047Met	1	66548	0	1.50267e-05	4.54061	24.3
ExAC Eu	8	144995246	C	T	NM_201380; Plectin 1	missense	c.9154G>A	p.Gly3052Ser	1	66502	0	1.50371e-05	5.18033	25.5
ExAC Eu	8	144995239	A	C	NM_201380; Plectin 1	missense	c.9161T>G	p.Phe3054Cys	2	66474	0	3.0087e-05	5.41814	26
ExAC Eu	8	144995237	G	A	NM_201380; Plectin 1	stop gained	c.9163C>T	p.Gln3055Ter	1	66480	0	1.50421e-05	11.9766	38
ExAC Eu	8	144995227	G	A	NM_201380; Plectin 1	missense	c.9173C>T	p.Thr3058Met	8	66430	0	0.000120428	4.5255	24.3
ExAC Eu	8	144995218	A	G	NM_201380; Plectin 1	missense	c.9182T>C	p.Ile3061Thr	2	66374	0	3.01323e-05	4.46083	24.2
ExAC Eu	8	144995208	G	C	NM_201380; Plectin 1	missense	c.9192C>G	p.Ile3064Met	1	66300	0	1.5083e-05	3.83001	23.4
ExAC Eu	8	144995206	A	G	NM_201380; Plectin 1	missense	c.9194T>C	p.Ile3065Thr	1	66280	0	1.50875e-05	4.73293	24.6
ExAC Eu	8	144995200	G	A	NM_201380; Plectin 1	missense	c.9200C>T	p.Ser3067Leu	3	66234	0	4.5294e-05	6.09181	28.2
ExAC Eu	8	144995192	A	G	NM_201380; Plectin 1	missense	c.9208T>C	p.Phe3070Leu	1	66148	0	1.51176e-05	4.12568	23.8
ExAC Eu	8	144995188	G	A	NM_201380; Plectin 1	missense	c.9212C>T	p.Thr3071Met	1	66102	0	1.51281e-05	5.08495	25.3
ExAC Eu	8	144995176	C	T	NM_201380; Plectin 1	missense	c.9224G>A	p.Arg3075Gln	1	65960	0	1.51607e-05	6.91025	33
ExAC Eu	8	144995174	G	A	NM_201380; Plectin 1	missense	c.9226C>T	p.Arg3076Trp	1	65916	0	1.51708e-05	7.03453	33
ExAC Eu	8	144995173	C	T	NM_201380; Plectin 1	missense	c.9227G>A	p.Arg3076Gln	3	65878	0	4.55387e-05	5.65371	26.7
ExAC Eu	8	144995162	G	A	NM_201380; Plectin 1	missense	c.9238C>T	p.Arg3080Trp	2	65652	0	3.04637e-05	6.76083	32
ExAC Eu	8	144995153	G	A	NM_201380; Plectin 1	missense	c.9247C>T	p.Arg3083Cys	3	65532	0	4.57792e-05	6.68326	32
ExAC Eu	8	144995152	C	T	NM_201380; Plectin 1	missense	c.9248G>A	p.Arg3083His	1	65496	0	1.52681e-05	5.26168	25.7
ExAC Eu	8	144995146	C	G	NM_201380; Plectin 1	missense	c.9254G>C	p.Gly3085Ala	1	65384	0	1.52943e-05	5.20118	25.5
ExAC Eu	8	144995144	G	A	NM_201380; Plectin 1	missense	c.9256C>T	p.Arg3086Trp	20	65316	0	0.000306204	5.86052	27.3
ExAC Eu	8	144995141	T	C	NM_201380; Plectin 1	missense	c.9259A>G	p.Ile3087Val	1	65262	0	1.53229e-05	0.571588	7.957
ExAC Eu	8	144995120	T	C	NM_201380; Plectin 1	missense	c.9280A>G	p.Lys3094Glu	1	64858	0	1.54183e-05	4.19507	23.9
ExAC Eu	8	144995110	A	G	NM_201380; Plectin 1	missense	c.9290T>C	p.Ile3097Thr	1	64570	0	1.54871e-05	4.1951	23.9
ExAC Eu	8	144995107	G	A	NM_201380; Plectin 1	missense	c.9293C>T	p.Thr3098Met	1	64346	0	1.5541e-05	6.04552	28
ExAC Eu	8	144995102	C	T	NM_201380; Plectin 1	missense	c.9298G>A	p.Val3100Met	1	64030	0	1.56177e-05	3.05455	22.4
ExAC Eu	8	144995096	C	T	NM_201380; Plectin 1	missense	c.9304G>A	p.Glu3102Lys	1	63816	0	1.56701e-05	5.61876	26.6
ExAC Eu	8	144995077	C	T	NM_201380; Plectin 1	missense	c.9323G>A	p.Arg3108Gln	15	62894	0	0.000238497	0.266114	5.36
ExAC Eu	8	144995057	G	A	NM_201380; Plectin 1	missense	c.9343C>T	p.Arg3115Cys	3	61856	0	4.84997e-05	5.93795	27.6
ExAC Eu	8	144995045	G	A	NM_201380; Plectin 1	missense	c.9355C>T	p.Pro3119Ser	1	61570	0	1.62417e-05	2.20216	17.52
ExAC Eu	8	144995039	C	T	NM_201380; Plectin 1	missense	c.9361G>A	p.Ala3121Thr	1	61394	0	1.62882e-05	0.453338	7.064
ExAC Eu	8	144995036	C	T	NM_201380; Plectin 1	missense	c.9364G>A	p.Glu3122Lys	1	61304	0	1.63121e-05	4.8502	24.8
ExAC Eu	8	144995012	C	T	NM_201380; Plectin 1	missense	c.9388G>A	p.Asp3130Asn	3	61692	0	4.86287e-05	-0.403512	0.379
ExAC Eu	8	144995008	C	T	NM_201380; Plectin 1	missense	c.9392G>A	p.Arg3131His	16	61750	0	0.000259109	-0.296685	0.676
ExAC Eu	8	144994984	C	T	NM_201380; Plectin 1	missense	c.9416G>A	p.Arg3139Gln	10	62288	0	0.000160545	-1.27849	0.005
ExAC Eu	8	144994982	C	A	NM_201380; Plectin 1	missense	c.9418G>T	p.Gly3140Cys	1	62310	0	1.60488e-05	4.76062	24.7
ExAC Eu	8	144994978	T	G	NM_201380; Plectin 1	missense	c.9422A>C	p.Glu3141Ala	3	62376	0	4.80954e-05	0.504682	7.467
ExAC Eu	8	144994966	C	T	NM_201380; Plectin 1	missense	c.9434G>A	p.Arg3145Gln	2	62462	0	3.20195e-05	1.48491	13.23
ExAC Eu	8	144994961	C	T	NM_201380; Plectin 1	missense	c.9439G>A	p.Val3147Ile	2	62530	0	3.19846e-05	1.50136	13.32
ExAC Eu	8	144994946	T	C	NM_201380; Plectin 1	missense	c.9454A>G	p.Thr3152Ala	1	62628	0	1.59673e-05	-3.41487	0.001
ExAC Eu	8	144994940	G	A	NM_201380; Plectin 1	missense	c.9460C>T	p.Arg3154Trp	4	62634	0	6.38631e-05	4.99221	25.1
ExAC Eu	8	144994939	C	T	NM_201380; Plectin 1	missense	c.9461G>A	p.Arg3154Gln	1	62632	0	1.59663e-05	3.58422	23.2
ExAC Eu	8	144994937	G	A	NM_201380; Plectin 1	missense	c.9463C>T	p.Arg3155Trp	1	62636	0	1.59653e-05	4.69922	24.6
ExAC Eu	8	144994928	G	A	NM_201380; Plectin 1	missense	c.9472C>T	p.Arg3158Trp	1	62662	0	1.59586e-05	3.64629	23.2
ExAC Eu	8	144994927	C	A	NM_201380; Plectin 1	missense	c.9473G>T	p.Arg3158Leu	1	62644	0	1.59632e-05	3.1728	22.7
ExAC Eu	8	144994922	C	T	NM_201380; Plectin 1	missense	c.9478G>A	p.Ala3160Thr	1	62682	0	1.59535e-05	-1.62029	0.002
ExAC Eu	8	144994918	T	C	NM_201380; Plectin 1	missense	c.9482A>G	p.Asn3161Ser	7	62696	0	0.00011165	-3.7672	0.001
ExAC Eu	8	144994913	T	C	NM_201380; Plectin 1	missense	c.9487A>G	p.Ile3163Val	1	62718	0	1.59444e-05	1.22808	11.89
ExAC Eu	8	144994910	C	T	NM_201380; Plectin 1	missense	c.9490G>A	p.Ala3164Thr	6	62700	0	9.56938e-05	4.89825	24.9
ExAC Eu	8	144994909	G	A	NM_201380; Plectin 1	missense	c.9491C>T	p.Ala3164Val	7	62696	0	0.00011165	4.5341	24.3
ExAC Eu	8	144994904	C	A	NM_201380; Plectin 1	missense	c.9496G>T	p.Val3166Leu	1	62724	0	1.59429e-05	0.796358	9.442
ExAC Eu	8	144994904	C	T	NM_201380; Plectin 1	missense	c.9496G>A	p.Val3166Ile	1	62724	0	1.59429e-05	0.371782	6.365
ExAC Eu	8	144994886	C	T	NM_201380; Plectin 1	missense	c.9514G>A	p.Gly3172Arg	1	62676	0	1.59551e-05	1.15049	11.49
ExAC Eu	8	144994862	C	T	NM_201380; Plectin 1	missense	c.9538G>A	p.Ala3180Thr	2	62664	0	3.19163e-05	3.96304	23.6
ExAC Eu	8	144994861	G	A	NM_201380; Plectin 1	missense	c.9539C>T	p.Ala3180Val	5	62632	0	7.98314e-05	4.41019	24.1
ExAC Eu	8	144994835	C	T	NM_201380; Plectin 1	missense	c.9565G>A	p.Asp3189Asn	2	62524	0	3.19877e-05	1.36023	12.58
ExAC Eu	8	144994832	T	C	NM_201380; Plectin 1	missense	c.9568A>G	p.Met3190Val	1	62510	0	1.59974e-05	-3.0764	0.001
ExAC Eu	8	144994819	A	G	NM_201380; Plectin 1	missense	c.9581T>C	p.Leu3194Pro	1	62432	0	1.60174e-05	4.60976	24.4
ExAC Eu	8	144994806	C	G	NM_201380; Plectin 1	missense	c.9594G>C	p.Gln3198His	3	62350	0	4.81155e-05	4.7176	24.6
ExAC Eu	8	144994798	G	A	NM_201380; Plectin 1	missense	c.9602C>T	p.Thr3201Ile	1	62294	0	1.60529e-05	5.22789	25.6
ExAC Eu	8	144994796	C	T	NM_201380; Plectin 1	missense	c.9604G>A	p.Gly3202Arg	3	62268	0	4.81788e-05	6.13484	28.4
ExAC Eu	8	144994778	C	T	NM_201380; Plectin 1	missense	c.9622G>A	p.Ala3208Thr	1	62460	0	1.60102e-05	-0.595051	0.128
ExAC Eu	8	144994769	C	T	NM_201380; Plectin 1	missense	c.9631G>A	p.Ala3211Thr	2	62590	0	3.1954e-05	1.81611	15.08
ExAC Eu	8	144994768	G	A	NM_201380; Plectin 1	missense	c.9632C>T	p.Ala3211Val	5	62578	0	7.99003e-05	1.54951	13.58
ExAC Eu	8	144994766	G	A	NM_201380; Plectin 1	missense	c.9634C>T	p.Arg3212Trp	3	62586	0	4.7934e-05	5.50937	26.3
ExAC Eu	8	144994765	C	T	NM_201380; Plectin 1	missense	c.9635G>A	p.Arg3212Gln	3	62640	0	4.78927e-05	2.81271	21.4
ExAC Eu	8	144994757	C	T	NM_201380; Plectin 1	missense	c.9643G>A	p.Val3215Met	1	62768	0	1.59317e-05	4.18938	23.8
ExAC Eu	8	144994751	C	T	NM_201380; Plectin 1	missense	c.9649G>A	p.Glu3217Lys	4	62862	0	6.36314e-05	4.37716	24.1
ExAC Eu	8	144994748	C	T	NM_201380; Plectin 1	missense	c.9652G>A	p.Ala3218Thr	1	62930	0	1.58907e-05	5.09785	25.3
ExAC Eu	8	144994747	G	A	NM_201380; Plectin 1	missense	c.9653C>T	p.Ala3218Val	2	62978	0	3.17571e-05	3.60089	23.2
ExAC Eu	8	144994742	G	A	NM_201380; Plectin 1	missense	c.9658C>T	p.Arg3220Cys	5	62966	0	7.94079e-05	2.78769	21.3
ExAC Eu	8	144994699	G	A	NM_201380; Plectin 1	missense	c.9701C>T	p.Ser3234Leu	8	63068	0	0.000126847	3.9571	23.6
ExAC Eu	8	144994694	C	T	NM_201380; Plectin 1	missense	c.9706G>A	p.Glu3236Lys	4	62918	0	6.35748e-05	6.2825	29
ExAC Eu	8	144994661	T	C	NM_201380; Plectin 1	missense	c.9739A>G	p.Thr3247Ala	1	61722	0	1.62017e-05	0.215297	4.84
ExAC Eu	8	144994657	C	T	NM_201380; Plectin 1	missense	c.9743G>A	p.Gly3248Glu	2	61472	0	3.25351e-05	3.83617	23.4
ExAC Eu	8	144994649	C	T	NM_201380; Plectin 1	missense	c.9751G>A	p.Val3251Ile	1	60798	0	1.64479e-05	1.76767	14.8
ExAC Eu	8	144994610	G	A	NM_201380; Plectin 1	missense	c.9790C>T	p.Arg3264Trp	1	56278	0	1.77689e-05	6.02744	27.9
ExAC Eu	8	144994595	G	A	NM_201380; Plectin 1	missense	c.9805C>T	p.Arg3269Cys	1	53646	0	1.86407e-05	6.22055	28.8
ExAC Eu	8	144994585	T	C	NM_201380; Plectin 1	missense	c.9815A>G	p.Asp3272Gly	1	52172	0	1.91674e-05	4.17541	23.8
ExAC Eu	8	144994583	C	T	NM_201380; Plectin 1	missense	c.9817G>A	p.Ala3273Thr	6	51584	0	0.000116315	5.68371	26.8
ExAC Eu	8	144994565	C	T	NM_201380; Plectin 1	missense	c.9835G>A	p.Gly3279Ser	4	47878	0	8.35457e-05	6.0257	27.9
ExAC Eu	8	144994564	C	T	NM_201380; Plectin 1	missense	c.9836G>A	p.Gly3279Asp	1	47624	0	2.09978e-05	4.13737	23.8
ExAC Eu	8	144994559	C	T	NM_201380; Plectin 1	missense	c.9841G>A	p.Val3281Met	1	46740	0	2.1395e-05	5.3189	25.8
ExAC Eu	8	144994538	G	A	NM_201380; Plectin 1	missense	c.9862C>T	p.Arg3288Cys	1	44364	0	2.25408e-05	7.13316	34
ExAC Eu	8	144994537	C	T	NM_201380; Plectin 1	missense	c.9863G>A	p.Arg3288His	10	44268	0	0.000225897	5.88889	27.4
ExAC Eu	8	144994520	C	T	NM_201380; Plectin 1	missense	c.9880G>A	p.Ala3294Thr	1	42272	0	2.36563e-05	5.43978	26.1
ExAC Eu	8	144994520	C	A	NM_201380; Plectin 1	missense	c.9880G>T	p.Ala3294Ser	3	42272	0	7.0969e-05	5.90163	27.5
ExAC Eu	8	144994514	C	T	NM_201380; Plectin 1	missense	c.9886G>A	p.Ala3296Thr	13	41340	0	0.000314465	2.09102	16.8
ExAC Eu	8	144994510	C	T	NM_201380; Plectin 1	missense	c.9890G>A	p.Arg3297Gln	2	40780	0	4.90436e-05	4.94119	25
ExAC Eu	8	144994508	C	G	NM_201380; Plectin 1	missense	c.9892G>C	p.Gly3298Arg	3	40930	0	7.32959e-05	5.63287	26.6
ExAC Eu	8	144994490	TCTC	T	NM_201380; Plectin 1	inframe deletion	c.9907_9909delGAG	p.Glu3303del	1	39906	0	2.50589e-05	2.44486	19.11
ExAC Eu	8	144994457	C	T	NM_201380; Plectin 1	missense	c.9943G>A	p.Ala3315Thr	2	40064	0	4.99201e-05	0.554916	7.838
ExAC Eu	8	144994456	G	A	NM_201380; Plectin 1	missense	c.9944C>T	p.Ala3315Val	1	40378	0	2.4766e-05	1.09979	11.21
ExAC Eu	8	144994451	C	T	NM_201380; Plectin 1	missense	c.9949G>A	p.Ala3317Thr	1	41122	0	2.43179e-05	1.15995	11.54
ExAC Eu	8	144994447	T	A	NM_201380; Plectin 1	missense	c.9953A>T	p.Tyr3318Phe	2	41960	0	4.76644e-05	-1.10945	0.01
ExAC Eu	8	144994442	C	T	NM_201380; Plectin 1	missense	c.9958G>A	p.Asp3320Asn	1	42414	0	2.35771e-05	3.56766	23.1
ExAC Eu	8	144994438	G	A	NM_201380; Plectin 1	missense	c.9962C>T	p.Pro3321Leu	1	42826	0	2.33503e-05	5.29638	25.7
ExAC Eu	8	144994421	C	T	NM_201380; Plectin 1	missense	c.9979G>A	p.Ala3327Thr	1	44418	0	2.25134e-05	3.54694	23.1
ExAC Eu	8	144994420	G	A	NM_201380; Plectin 1	missense	c.9980C>T	p.Ala3327Val	1	44680	0	2.23814e-05	-0.485975	0.238
ExAC Eu	8	144994412	C	T	NM_201380; Plectin 1	missense	c.9988G>A	p.Gly3330Ser	3	45402	0	6.60764e-05	-1.40511	0.003
ExAC Eu	8	144994409	C	T	NM_201380; Plectin 1	missense	c.9991G>A	p.Glu3331Lys	5	46422	0	0.000107708	3.99236	23.6
ExAC Eu	8	144994402	T	C	NM_201380; Plectin 1	missense	c.9998A>G	p.Gln3333Arg	1	47708	0	2.09608e-05	1.77655	14.85
ExAC Eu	8	144994397	G	A	NM_201380; Plectin 1	missense	c.10003C>T	p.Arg3335Trp	4	48236	0	8.29256e-05	5.43691	26.1
ExAC Eu	8	144994396	C	T	NM_201380; Plectin 1	missense	c.10004G>A	p.Arg3335Gln	1	48832	0	2.04784e-05	1.83889	15.22
ExAC Eu	8	144994391	G	A	NM_201380; Plectin 1	missense	c.10009C>T	p.Arg3337Trp	7	49554	0	0.00014126	6.20416	28.7
ExAC Eu	8	144994390	C	T	NM_201380; Plectin 1	missense	c.10010G>A	p.Arg3337Gln	3	49718	0	6.03403e-05	2.78756	21.3
ExAC Eu	8	144994385	C	T	NM_201380; Plectin 1	missense	c.10015G>A	p.Asp3339Asn	3	50480	0	5.94295e-05	6.12731	28.4
ExAC Eu	8	144994357	G	A	NM_201380; Plectin 1	missense	c.10043C>T	p.Pro3348Leu	4	56796	0	7.04275e-05	3.18978	22.7
ExAC Eu	8	144994348	T	C	NM_201380; Plectin 1	missense	c.10052A>G	p.Glu3351Gly	2	58528	0	3.41717e-05	3.55298	23.1
ExAC Eu	8	144994346	T	C	NM_201380; Plectin 1	missense	c.10054A>G	p.Lys3352Glu	5	58988	0	8.4763e-05	-1.02934	0.014
ExAC Eu	8	144994344	CT	C	NM_201380; Plectin 1	frameshift	c.10055delA	p.Lys3352ArgfsTer37	1	59274	0	1.68708e-05	6.16827	28.5
ExAC Eu	8	144994340	C	T	NM_201380; Plectin 1	missense	c.10060G>A	p.Ala3354Thr	2	59752	0	3.34717e-05	-0.522565	0.193
ExAC Eu	8	144994331	G	A	NM_201380; Plectin 1	missense	c.10069C>T	p.Arg3357Trp	4	60700	0	6.58979e-05	4.65321	24.5
ExAC Eu	8	144994330	C	T	NM_201380; Plectin 1	missense	c.10070G>A	p.Arg3357Gln	5	60734	0	8.23262e-05	0.922113	10.21
ExAC Eu	8	144994298	G	A	NM_201380; Plectin 1	missense	c.10102C>T	p.Arg3368Cys	1	63630	0	1.57159e-05	5.52875	26.3
ExAC Eu	8	144994297	C	T	NM_201380; Plectin 1	missense	c.10103G>A	p.Arg3368His	21	63676	0	0.000329795	4.47811	24.2
ExAC Eu	8	144994297	C	G	NM_201380; Plectin 1	missense	c.10103G>C	p.Arg3368Pro	1	63676	0	1.57045e-05	2.86484	21.7
ExAC Eu	8	144994286	C	T	NM_201380; Plectin 1	missense	c.10114G>A	p.Glu3372Lys	2	64080	0	3.1211e-05	0.286725	5.564
ExAC Eu	8	144994281	C	G	NM_201380; Plectin 1	missense	c.10119G>C	p.Lys3373Asn	1	64260	0	1.55618e-05	0.834304	9.674
ExAC Eu	8	144994276	G	A	NM_201380; Plectin 1	missense	c.10124C>T	p.Pro3375Leu	2	64368	0	3.10713e-05	0.575515	7.985
ExAC Eu	8	144994271	C	T	NM_201380; Plectin 1	missense	c.10129G>A	p.Glu3377Lys	1	64510	0	1.55015e-05	3.22237	22.7
ExAC Eu	8	144994268	C	T	NM_201380; Plectin 1	missense	c.10132G>A	p.Val3378Ile	1	64628	0	1.54732e-05	2.40171	18.83
ExAC Eu	8	144994262	C	T	NM_201380; Plectin 1	missense	c.10138G>A	p.Val3380Met	2	64816	0	3.08566e-05	0.300563	5.699
ExAC Eu	8	144994247	C	T	NM_201380; Plectin 1	missense	c.10153G>A	p.Gly3385Ser	1	65236	0	1.5329e-05	5.3043	25.8
ExAC Eu	8	144994240	G	A	NM_201380; Plectin 1	missense	c.10160C>T	p.Thr3387Met	2	65358	0	3.06007e-05	-0.057325	2.069
ExAC Eu	8	144994234	G	A	NM_201380; Plectin 1	missense	c.10166C>T	p.Thr3389Met	7	65450	0	0.000106952	3.61113	23.2
ExAC Eu	8	144994201	G	A	NM_201380; Plectin 1	missense	c.10199C>T	p.Thr3400Ile	6	65712	0	9.13075e-05	3.70202	23.3
ExAC Eu	8	144994198	G	A	NM_201380; Plectin 1	missense	c.10202C>T	p.Ala3401Val	2	65728	0	3.04284e-05	2.29111	18.11
ExAC Eu	8	144994192	T	C	NM_201380; Plectin 1	missense	c.10208A>G	p.Gln3403Arg	1	65738	0	1.52119e-05	2.50801	19.52
ExAC Eu	8	144994189	C	T	NM_201380; Plectin 1	missense	c.10211G>A	p.Arg3404Gln	8	65730	0	0.00012171	6.58776	31
ExAC Eu	8	144994181	G	T	NM_201380; Plectin 1	missense	c.10219C>A	p.Leu3407Met	1	65558	0	1.52537e-05	3.69823	23.3
ExAC Eu	8	144994175	G	A	NM_201380; Plectin 1	missense	c.10225C>T	p.Arg3409Cys	6	65736	0	9.12742e-05	4.86454	24.9
ExAC Eu	8	144994175	G	C	NM_201380; Plectin 1	missense	c.10225C>G	p.Arg3409Gly	1	65736	0	1.52124e-05	4.01536	23.6
ExAC Eu	8	144994174	C	T	NM_201380; Plectin 1	missense	c.10226G>A	p.Arg3409His	1	65724	0	1.52151e-05	5.36558	25.9
ExAC Eu	8	144994172	G	C	NM_201380; Plectin 1	missense	c.10228C>G	p.Gln3410Glu	1	65780	0	1.52022e-05	2.51266	19.55
ExAC Eu	8	144994167	G	C	NM_201380; Plectin 1	missense	c.10233C>G	p.Phe3411Leu	1	65812	0	1.51948e-05	1.26782	12.1
ExAC Eu	8	144994162	G	C	NM_201380; Plectin 1	missense	c.10238C>G	p.Thr3413Arg	1	65822	0	1.51925e-05	1.10332	11.23
ExAC Eu	8	144994162	G	A	NM_201380; Plectin 1	missense	c.10238C>T	p.Thr3413Met	1	65822	0	1.51925e-05	2.85575	21.6
ExAC Eu	8	144994154	C	G	NM_201380; Plectin 1	missense	c.10246G>C	p.Val3416Leu	8	65872	0	0.000121448	1.40239	12.8
ExAC Eu	8	144994148	C	T	NM_201380; Plectin 1	missense	c.10252G>A	p.Val3418Met	8	65892	0	0.000121411	4.30516	24
ExAC Eu	8	144994148	C	A	NM_201380; Plectin 1	missense	c.10252G>T	p.Val3418Leu	1	65892	0	1.51763e-05	4.80058	24.8
ExAC Eu	8	144994127	G	A	NM_201380; Plectin 1	missense	c.10273C>T	p.Leu3425Phe	1	65906	0	1.51731e-05	2.44168	19.09
ExAC Eu	8	144994115	C	T	NM_201380; Plectin 1	missense	c.10285G>A	p.Val3429Met	1	65874	0	1.51805e-05	5.49227	26.2
ExAC Eu	8	144994094	G	A	NM_201380; Plectin 1	missense	c.10306C>T	p.Arg3436Trp	6	65626	0	9.14272e-05	6.07965	28.2
ExAC Eu	8	144994093	C	T	NM_201380; Plectin 1	missense	c.10307G>A	p.Arg3436Gln	5	65586	0	7.62358e-05	4.89421	24.9
ExAC Eu	8	144994070	C	T	NM_201380; Plectin 1	missense	c.10330G>A	p.Gly3444Ser	3	65006	0	4.61496e-05	6.93371	33
ExAC Eu	8	144994063	C	T	NM_201380; Plectin 1	missense	c.10337G>A	p.Arg3446His	4	64722	0	6.18028e-05	7.10707	34
ExAC Eu	8	144994061	C	A	NM_201380; Plectin 1	missense	c.10339G>T	p.Ala3447Ser	1	64718	0	1.54517e-05	2.84054	21.6
ExAC Eu	8	144994060	G	A	NM_201380; Plectin 1	missense	c.10340C>T	p.Ala3447Val	37	64730	0	0.000571605	3.3848	23
ExAC Eu	8	144994043	C	T	NM_201380; Plectin 1	missense	c.10357G>A	p.Glu3453Lys	1	64592	0	1.54818e-05	2.75647	21.1
ExAC Eu	8	144994033	G	A	NM_201380; Plectin 1	missense	c.10367C>T	p.Ala3456Val	2	64490	0	3.10126e-05	4.18095	23.8
ExAC Eu	8	144994007	A	C	NM_201380; Plectin 1	missense	c.10393T>G	p.Phe3465Val	1	64204	0	1.55754e-05	3.48647	23.1
ExAC Eu	8	144993989	C	T	NM_201380; Plectin 1	missense	c.10411G>A	p.Gly3471Ser	1	63984	0	1.56289e-05	6.06413	28.1
ExAC Eu	8	144993982	G	A	NM_201380; Plectin 1	missense	c.10418C>T	p.Thr3473Met	5	63822	0	7.83429e-05	4.43698	24.2
ExAC Eu	8	144993979	G	A	NM_201380; Plectin 1	missense	c.10421C>T	p.Thr3474Met	9	63770	0	0.000141132	4.6345	24.5
ExAC Eu	8	144993979	GT	G	NM_201380; Plectin 1	frameshift	c.10420delA	p.Thr3474ArgfsTer44	1	63770	0	1.56814e-05	4.51664	24.3
ExAC Eu	8	144993972	C	G	NM_201380; Plectin 1	missense	c.10428G>C	p.Lys3476Asn	2	63704	0	3.13952e-05	3.55258	23.1
ExAC Eu	8	144993968	G	T	NM_201380; Plectin 1	missense	c.10432C>A	p.Leu3478Ile	1	63626	0	1.57168e-05	1.181	11.65
ExAC Eu	8	144993964	G	A	NM_201380; Plectin 1	missense	c.10436C>T	p.Ser3479Leu	1	63580	0	1.57282e-05	3.65885	23.2
ExAC Eu	8	144993952	G	C	NM_201380; Plectin 1	missense	c.10448C>G	p.Ser3483Cys	2	63452	0	3.15199e-05	3.33207	22.9
ExAC Eu	8	144993950	C	T	NM_201380; Plectin 1	missense	c.10450G>A	p.Val3484Met	1	63408	0	1.57709e-05	6.13945	28.4
ExAC Eu	8	144993947	G	A	NM_201380; Plectin 1	missense	c.10453C>T	p.Arg3485Trp	1	63322	0	1.57923e-05	6.5206	31
ExAC Eu	8	144993946	C	T	NM_201380; Plectin 1	missense	c.10454G>A	p.Arg3485Gln	3	63310	0	4.73859e-05	2.96613	22.1
ExAC Eu	8	144993943	G	A	NM_201380; Plectin 1	missense	c.10457C>T	p.Thr3486Met	11	63262	0	0.00017388	3.0832	22.5
ExAC Eu	8	144993914	C	T	NM_201380; Plectin 1	missense	c.10486G>A	p.Gly3496Ser	1	62518	0	1.59954e-05	6.91321	33
ExAC Eu	8	144993909	G	C	NM_201380; Plectin 1	missense	c.10491C>G	p.Ile3497Met	1	62468	0	1.60082e-05	4.25914	23.9
ExAC Eu	8	144993890	C	G	NM_201380; Plectin 1	missense	c.10510G>C	p.Glu3504Gln	1	62048	0	1.61166e-05	5.07518	25.3
ExAC Eu	8	144993889	T	C	NM_201380; Plectin 1	missense	c.10511A>G	p.Glu3504Gly	1	61998	0	1.61296e-05	5.45532	26.1
ExAC Eu	8	144993884	C	A	NM_201380; Plectin 1	missense	c.10516G>T	p.Val3506Leu	34	61870	0	0.000549539	0.758032	9.202
ExAC Eu	8	144993874	T	C	NM_201380; Plectin 1	missense	c.10526A>G	p.Tyr3509Cys	1	61386	0	1.62904e-05	5.07015	25.3
ExAC Eu	8	144993872	C	T	NM_201380; Plectin 1	missense	c.10528G>A	p.Glu3510Lys	3	61214	0	4.90084e-05	4.9564	25
ExAC Eu	8	144993866	T	C	NM_201380; Plectin 1	missense	c.10534A>G	p.Met3512Val	2	60888	0	3.28472e-05	2.89492	21.8
ExAC Eu	8	144993862	C	T	NM_201380; Plectin 1	missense	c.10538G>A	p.Arg3513His	2	60420	0	3.31016e-05	6.28307	29.1
ExAC Eu	8	144993860	G	A	NM_201380; Plectin 1	missense	c.10540C>T	p.Arg3514Trp	1	60280	0	1.65893e-05	6.43475	29.8
ExAC Eu	8	144993859	C	T	NM_201380; Plectin 1	missense	c.10541G>A	p.Arg3514Gln	10	60134	0	0.000166295	5.18024	25.5
ExAC Eu	8	144993842	T	G	NM_201380; Plectin 1	missense	c.10558A>C	p.Thr3520Pro	2	59088	0	3.38478e-05	2.05146	16.54
ExAC Eu	8	144993838	G	A	NM_201380; Plectin 1	missense	c.10562C>T	p.Thr3521Met	3	58764	0	5.10517e-05	4.06937	23.7
ExAC Eu	8	144993832	G	A	NM_201380; Plectin 1	missense	c.10568C>T	p.Ala3523Val	4	57950	0	6.9025e-05	0.041781	2.999
ExAC Eu	8	144993817	G	A	NM_201380; Plectin 1	missense	c.10583C>T	p.Ala3528Val	1	57298	0	1.74526e-05	4.08538	23.7
ExAC Eu	8	144993811	G	A	NM_201380; Plectin 1	missense	c.10589C>T	p.Ala3530Val	7	57052	0	0.000122695	4.28842	24
ExAC Eu	8	144993793	A	G	NM_201380; Plectin 1	missense	c.10607T>C	p.Val3536Ala	5	58146	0	8.59904e-05	3.93234	23.5
ExAC Eu	8	144993785	C	T	NM_201380; Plectin 1	missense	c.10615G>A	p.Val3539Met	3	58370	0	5.13963e-05	4.49419	24.3
ExAC Eu	8	144993782	G	A	NM_201380; Plectin 1	missense	c.10618C>T	p.Arg3540Trp	2	58674	0	3.40866e-05	4.88906	24.9
ExAC Eu	8	144993781	C	T	NM_201380; Plectin 1	missense	c.10619G>A	p.Arg3540Gln	16	58742	0	0.000272378	3.85137	23.4
ExAC Eu	8	144993772	C	A	NM_201380; Plectin 1	missense	c.10628G>T	p.Arg3543Leu	1	59698	0	1.6751e-05	3.89949	23.5
ExAC Eu	8	144993760	T	C	NM_201380; Plectin 1	missense	c.10640A>G	p.His3547Arg	1	61068	0	1.63752e-05	1.5169	13.4
ExAC Eu	8	144993745	G	A	NM_201380; Plectin 1	missense	c.10655C>T	p.Ala3552Val	1	61962	0	1.61389e-05	3.63306	23.2
ExAC Eu	8	144993719	C	T	NM_201380; Plectin 1	missense	c.10681G>A	p.Glu3561Lys	2	63844	0	3.13264e-05	5.47089	26.2
ExAC Eu	8	144993703	G	A	NM_201380; Plectin 1	missense	c.10697C>T	p.Ala3566Val	7	64740	1	0.000108125	4.74635	24.7
ExAC Eu	8	144993701	C	T	NM_201380; Plectin 1	missense	c.10699G>A	p.Glu3567Lys	1	64868	0	1.54159e-05	5.79571	27.1
ExAC Eu	8	144993692	C	T	NM_201380; Plectin 1	missense	c.10708G>A	p.Val3570Ile	3	65058	0	4.61127e-05	3.1316	22.6
ExAC Eu	8	144993686	C	T	NM_201380; Plectin 1	missense	c.10714G>A	p.Gly3572Ser	3	65388	0	4.588e-05	5.68865	26.8
ExAC Eu	8	144993670	T	C	NM_201380; Plectin 1	missense	c.10730A>G	p.Tyr3577Cys	3	65698	0	4.56635e-05	3.91687	23.5
ExAC Eu	8	144993667	G	A	NM_201380; Plectin 1	missense	c.10733C>T	p.Ser3578Leu	2	65740	0	3.04229e-05	5.33285	25.8
ExAC Eu	8	144993653	A	G	NM_201380; Plectin 1	missense	c.10747T>C	p.Ser3583Pro	1	65894	0	1.51759e-05	3.90486	23.5
ExAC Eu	8	144993652	G	A	NM_201380; Plectin 1	missense	c.10748C>T	p.Ser3583Phe	1	65908	0	1.51727e-05	5.07625	25.3
ExAC Eu	8	144993617	G	A	NM_201380; Plectin 1	missense	c.10783C>T	p.Arg3595Trp	1	65960	0	1.51607e-05	4.06253	23.7
ExAC Eu	8	144993616	C	T	NM_201380; Plectin 1	missense	c.10784G>A	p.Arg3595Gln	10	65976	0	0.00015157	3.6388	23.2
ExAC Eu	8	144993608	C	T	NM_201380; Plectin 1	missense	c.10792G>A	p.Gly3598Ser	4	65962	0	6.0641e-05	6.02867	28
ExAC Eu	8	144993601	C	T	NM_201380; Plectin 1	missense	c.10799G>A	p.Arg3600His	2	65942	0	3.03297e-05	6.61686	32
ExAC Eu	8	144993581	C	A	NM_201380; Plectin 1	missense	c.10819G>T	p.Ala3607Ser	3	65978	0	4.54697e-05	4.94411	25
ExAC Eu	8	144993572	C	T	NM_201380; Plectin 1	missense	c.10828G>A	p.Gly3610Ser	9	66000	0	0.000136364	5.88249	27.4
ExAC Eu	8	144993563	C	T	NM_201380; Plectin 1	missense	c.10837G>A	p.Asp3613Asn	1	66068	0	1.51359e-05	7.0268	33
ExAC Eu	8	144993557	C	T	NM_201380; Plectin 1	missense	c.10843G>A	p.Val3615Met	1	66122	0	1.51236e-05	6.24357	28.9
ExAC Eu	8	144993544	C	T	NM_201380; Plectin 1	missense	c.10856G>A	p.Arg3619His	2	66268	0	3.01805e-05	5.47018	26.2
ExAC Eu	8	144993542	C	T	NM_201380; Plectin 1	missense	c.10858G>A	p.Val3620Met	1	66280	0	1.50875e-05	3.78131	23.4
ExAC Eu	8	144993539	G	A	NM_201380; Plectin 1	missense	c.10861C>T	p.Pro3621Ser	1	66302	0	1.50825e-05	4.18019	23.8
ExAC Eu	8	144993533	C	A	NM_201380; Plectin 1	missense	c.10867G>T	p.Asp3623Tyr	1	66360	0	1.50693e-05	5.84584	27.3
ExAC Eu	8	144993530	C	T	NM_201380; Plectin 1	missense	c.10870G>A	p.Val3624Met	12	66392	0	0.000180745	6.03397	28
ExAC Eu	8	144993520	T	G	NM_201380; Plectin 1	missense	c.10880A>C	p.Gln3627Pro	1	66438	0	1.50516e-05	4.58988	24.4
ExAC Eu	8	144993518	G	A	NM_201380; Plectin 1	missense	c.10882C>T	p.Arg3628Cys	1	66448	0	1.50494e-05	6.4199	29.7
ExAC Eu	8	144993517	C	T	NM_201380; Plectin 1	missense	c.10883G>A	p.Arg3628His	9	66452	0	0.000135436	6.38007	29.5
ExAC Eu	8	144993515	C	T	NM_201380; Plectin 1	missense	c.10885G>A	p.Gly3629Ser	1	66482	0	1.50417e-05	6.54614	31
ExAC Eu	8	144993515	C	A	NM_201380; Plectin 1	missense	c.10885G>T	p.Gly3629Cys	1	66482	0	1.50417e-05	6.44537	29.8
ExAC Eu	8	144993511	T	C	NM_201380; Plectin 1	missense	c.10889A>G	p.Tyr3630Cys	1	66492	0	1.50394e-05	4.25818	23.9
ExAC Eu	8	144993507	G	T	NM_201380; Plectin 1	missense	c.10893C>A	p.Phe3631Leu	1	66492	0	1.50394e-05	0.106668	3.679
ExAC Eu	8	144993491	G	A	NM_201380; Plectin 1	missense	c.10909C>T	p.Arg3637Cys	51	66520	0	0.000766687	5.44632	26.1
ExAC Eu	8	144993490	C	T	NM_201380; Plectin 1	missense	c.10910G>A	p.Arg3637His	4	66524	0	6.01287e-05	2.17074	17.32
ExAC Eu	8	144993488	C	T	NM_201380; Plectin 1	missense	c.10912G>A	p.Val3638Ile	3	66526	0	4.50952e-05	-0.728254	0.062
ExAC Eu	8	144993481	G	A	NM_201380; Plectin 1	missense	c.10919C>T	p.Ala3640Val	3	66536	0	4.50884e-05	1.74164	14.65
ExAC Eu	8	144993471	G	T	NM_201380; Plectin 1	missense	c.10929C>A	p.Ser3643Arg	1	66560	0	1.5024e-05	2.52693	19.64
ExAC Eu	8	144993470	C	T	NM_201380; Plectin 1	missense	c.10930G>A	p.Asp3644Asn	6	66556	0	9.01496e-05	1.94285	15.85
ExAC Eu	8	144993467	C	T	NM_201380; Plectin 1	missense	c.10933G>A	p.Asp3645Asn	1	66568	0	1.50222e-05	5.87981	27.4
ExAC Eu	8	144993457	C	T	NM_201380; Plectin 1	missense	c.10943G>A	p.Gly3648Asp	4	66586	0	6.00727e-05	4.23028	23.9
ExAC Eu	8	144993450	AAAG	A	NM_201380; Plectin 1	inframe deletion	c.10947_10949delCTT	p.Phe3650del	1	66592	0	1.50168e-05	0.397189	6.589
ExAC Eu	8	144993441	G	T	NM_201380; Plectin 1	missense	c.10959C>A	p.Asn3653Lys	1	66610	0	1.50128e-05	3.54997	23.1
ExAC Eu	8	144993439	G	A	NM_201380; Plectin 1	missense	c.10961C>T	p.Thr3654Met	4	66604	0	6.00565e-05	5.08692	25.3
ExAC Eu	8	144993436	T	C	NM_201380; Plectin 1	missense	c.10964A>G	p.His3655Arg	2	66606	0	3.00273e-05	-1.21289	0.006
ExAC Eu	8	144993432	C	G	NM_201380; Plectin 1	missense	c.10968G>C	p.Glu3656Asp	4	66600	0	6.00601e-05	2.61658	20.3
ExAC Eu	8	144993428	G	C	NM_201380; Plectin 1	missense	c.10972C>G	p.Leu3658Val	1	66600	0	1.5015e-05	0.094111	3.545
ExAC Eu	8	144993424	G	A	NM_201380; Plectin 1	missense	c.10976C>T	p.Thr3659Met	6	66594	0	9.00982e-05	5.05364	25.2
ExAC Eu	8	144993404	G	A	NM_201380; Plectin 1	missense	c.10996C>T	p.Arg3666Trp	6	66518	0	9.02011e-05	5.84812	27.3
ExAC Eu	8	144993403	C	T	NM_201380; Plectin 1	missense	c.10997G>A	p.Arg3666Gln	1	66526	0	1.50317e-05	5.46912	26.2
ExAC Eu	8	144993398	C	T	NM_201380; Plectin 1	missense	c.11002G>A	p.Val3668Met	5	66496	0	7.51925e-05	1.76448	14.78
ExAC Eu	8	144993386	C	T	NM_201380; Plectin 1	missense	c.11014G>A	p.Glu3672Lys	1	66458	0	1.50471e-05	3.78509	23.4
ExAC Eu	8	144993382	G	A	NM_201380; Plectin 1	missense	c.11018C>T	p.Thr3673Met	4	66464	0	6.0183e-05	4.6565	24.5
ExAC Eu	8	144993374	G	A	NM_201380; Plectin 1	missense	c.11026C>T	p.Arg3676Cys	1	66332	0	1.50757e-05	1.73914	14.63
ExAC Eu	8	144993373	C	T	NM_201380; Plectin 1	missense	c.11027G>A	p.Arg3676His	1	66288	0	1.50857e-05	2.81322	21.4
ExAC Eu	8	144993359	T	C	NM_201380; Plectin 1	missense	c.11041A>G	p.Lys3681Glu	3	66316	0	4.5238e-05	0.528079	7.642
ExAC Eu	8	144993346	T	C	NM_201380; Plectin 1	missense	c.11054A>G	p.Lys3685Arg	1	66324	0	1.50775e-05	-0.241403	0.896
ExAC Eu	8	144993343	G	A	NM_201380; Plectin 1	missense	c.11057C>T	p.Ala3686Val	1	66296	0	1.50839e-05	0.789725	9.4
ExAC Eu	8	144993328	G	A	NM_201380; Plectin 1	missense	c.11072C>T	p.Thr3691Ile	1	66296	0	1.50839e-05	3.56561	23.1
ExAC Eu	8	144993314	T	C	NM_201380; Plectin 1	missense	c.11086A>G	p.Thr3696Ala	1	65824	0	1.5192e-05	3.64314	23.2
ExAC Eu	8	144993293	C	T	NM_201380; Plectin 1	missense	c.11107G>A	p.Ala3703Thr	9	65560	0	0.000137279	3.35697	22.9
ExAC Eu	8	144993292	G	A	NM_201380; Plectin 1	missense	c.11108C>T	p.Ala3703Val	3	65532	0	4.57792e-05	-0.491754	0.23
ExAC Eu	8	144993287	C	G	NM_201380; Plectin 1	missense	c.11113G>C	p.Glu3705Gln	1	65394	0	1.52919e-05	2.09694	16.83
ExAC Eu	8	144993263	C	T	NM_201380; Plectin 1	missense	c.11137G>A	p.Gly3713Ser	1	64788	0	1.5435e-05	1.65038	14.13
ExAC Eu	8	144993257	C	T	NM_201380; Plectin 1	missense	c.11143G>A	p.Gly3715Ser	1	64736	0	1.54474e-05	2.1126	16.94
ExAC Eu	8	144993248	C	T	NM_201380; Plectin 1	missense	c.11152G>A	p.Gly3718Ser	2	64524	0	3.09962e-05	0.870991	9.895
ExAC Eu	8	144993245	C	T	NM_201380; Plectin 1	missense	c.11155G>A	p.Gly3719Ser	13	64496	0	0.000201563	1.8163	15.08
ExAC Eu	8	144993235	A	G	NM_201380; Plectin 1	missense	c.11165T>C	p.Met3722Thr	1	64888	0	1.54112e-05	1.63861	14.06
ExAC Eu	8	144993227	A	G	NM_201380; Plectin 1	missense	c.11173T>C	p.Trp3725Arg	1	65048	0	1.53733e-05	5.07638	25.3
ExAC Eu	8	144993211	G	A	NM_201380; Plectin 1	missense	c.11189C>T	p.Ser3730Leu	5	65172	0	7.67201e-05	6.75657	32
ExAC Eu	8	144993209	C	G	NM_201380; Plectin 1	missense	c.11191G>C	p.Asp3731His	5	65176	0	7.67154e-05	5.1439	25.4
ExAC Eu	8	144993209	C	T	NM_201380; Plectin 1	missense	c.11191G>A	p.Asp3731Asn	1	65176	0	1.53431e-05	1.98212	16.1
ExAC Eu	8	144993197	C	T	NM_201380; Plectin 1	missense	c.11203G>A	p.Glu3735Lys	1	65266	0	1.53219e-05	2.29556	18.14
ExAC Eu	8	144993188	G	A	NM_201380; Plectin 1	missense	c.11212C>T	p.Arg3738Trp	2	65294	0	3.06307e-05	6.7939	32
ExAC Eu	8	144993187	C	T	NM_201380; Plectin 1	missense	c.11213G>A	p.Arg3738Gln	2	65274	0	3.06401e-05	6.94231	33
ExAC Eu	8	144993158	C	T	NM_201380; Plectin 1	missense	c.11242G>A	p.Gly3748Ser	6	65442	0	9.16842e-05	6.77158	32
ExAC Eu	8	144993155	G	A	NM_201380; Plectin 1	missense	c.11245C>T	p.Arg3749Trp	2	65438	0	3.05633e-05	5.87119	27.4
ExAC Eu	8	144993154	C	T	NM_201380; Plectin 1	missense	c.11246G>A	p.Arg3749Gln	13	65438	0	0.000198661	5.94921	27.6
ExAC Eu	8	144993154	C	A	NM_201380; Plectin 1	missense	c.11246G>T	p.Arg3749Leu	1	65438	0	1.52816e-05	2.94205	22
ExAC Eu	8	144993140	G	A	NM_201380; Plectin 1	missense	c.11260C>T	p.Arg3754Cys	1	65480	0	1.52718e-05	6.50689	31
ExAC Eu	8	144993139	C	T	NM_201380; Plectin 1	missense	c.11261G>A	p.Arg3754His	3	65486	0	4.58113e-05	6.7148	32
ExAC Eu	8	144993137	T	C	NM_201380; Plectin 1	missense	c.11263A>G	p.Met3755Val	1	65484	0	1.52709e-05	0.77934	9.336
ExAC Eu	8	144993130	A	G	NM_201380; Plectin 1	missense	c.11270T>C	p.Ile3757Thr	1	65456	0	1.52774e-05	3.71325	23.3
ExAC Eu	8	144993122	T	C	NM_201380; Plectin 1	missense	c.11278A>G	p.Ile3760Val	1	65422	0	1.52854e-05	3.89342	23.5
ExAC Eu	8	144993092	G	A	NM_201380; Plectin 1	missense	c.11308C>T	p.Arg3770Cys	4	65322	0	6.12351e-05	5.6929	26.8
ExAC Eu	8	144993091	C	T	NM_201380; Plectin 1	missense	c.11309G>A	p.Arg3770His	1	65318	0	1.53097e-05	4.74865	24.7
ExAC Eu	8	144993082	C	T	NM_201380; Plectin 1	missense	c.11318G>A	p.Gly3773Asp	3	65320	0	4.59277e-05	0.013906	2.72
ExAC Eu	8	144993076	G	A	NM_201380; Plectin 1	missense	c.11324C>T	p.Ala3775Val	1	65326	0	1.53078e-05	1.32876	12.42
ExAC Eu	8	144993068	C	T	NM_201380; Plectin 1	missense	c.11332G>A	p.Asp3778Asn	2	65254	0	3.06495e-05	5.26092	25.7
ExAC Eu	8	144993064	T	C	NM_201380; Plectin 1	missense	c.11336A>G	p.Tyr3779Cys	3	65236	0	4.59869e-05	3.01884	22.3
ExAC Eu	8	144993062	C	T	NM_201380; Plectin 1	missense	c.11338G>A	p.Val3780Met	4	65264	0	6.12895e-05	5.47357	26.2
ExAC Eu	8	144993059	G	A	NM_201380; Plectin 1	missense	c.11341C>T	p.Arg3781Cys	2	65240	0	3.0656e-05	6.26635	29
ExAC Eu	8	144993058	C	T	NM_201380; Plectin 1	missense	c.11342G>A	p.Arg3781His	4	65236	0	6.13158e-05	6.91392	33
ExAC Eu	8	144993056	G	A	NM_201380; Plectin 1	missense	c.11344C>T	p.Arg3782Cys	5	65242	0	7.66377e-05	6.70596	32
ExAC Eu	8	144993055	C	T	NM_201380; Plectin 1	missense	c.11345G>A	p.Arg3782His	2	65262	0	3.06457e-05	6.92198	33
ExAC Eu	8	144993053	G	A	NM_201380; Plectin 1	missense	c.11347C>T	p.Arg3783Cys	12	65238	0	0.000183942	6.68186	32
ExAC Eu	8	144993039	C	A	NM_201380; Plectin 1	missense	c.11361G>T	p.Glu3787Asp	1	65256	0	1.53243e-05	1.4717	13.16
ExAC Eu	8	144993034	A	G	NM_201380; Plectin 1	missense	c.11366T>C	p.Leu3789Pro	1	65246	0	1.53266e-05	4.33099	24
ExAC Eu	8	144993023	G	A	NM_201380; Plectin 1	missense	c.11377C>T	p.Arg3793Trp	3	65134	0	4.60589e-05	5.64464	26.6
ExAC Eu	8	144993022	C	T	NM_201380; Plectin 1	missense	c.11378G>A	p.Arg3793Gln	1	65064	0	1.53695e-05	3.32274	22.9
ExAC Eu	8	144993017	T	G	NM_201380; Plectin 1	missense	c.11383A>C	p.Ile3795Leu	2	65074	0	3.07342e-05	3.04556	22.4
ExAC Eu	8	144993008	C	T	NM_201380; Plectin 1	missense	c.11392G>A	p.Glu3798Lys	2	64960	0	3.07882e-05	5.06793	25.3
ExAC Eu	8	144992998	T	C	NM_201380; Plectin 1	missense	c.11402A>G	p.Asn3801Ser	1	64826	0	1.54259e-05	0.783479	9.362
ExAC Eu	8	144992990	G	A	NM_201380; Plectin 1	missense	c.11410C>T	p.Arg3804Trp	2	64602	0	3.09588e-05	7.03573	33
ExAC Eu	8	144992989	C	T	NM_201380; Plectin 1	missense	c.11411G>A	p.Arg3804Gln	1	64528	0	1.54971e-05	6.68858	32
ExAC Eu	8	144992989	C	A	NM_201380; Plectin 1	missense	c.11411G>T	p.Arg3804Leu	1	64528	0	1.54971e-05	3.55213	23.1
ExAC Eu	8	144992973	G	C	NM_201380; Plectin 1	missense	c.11427C>G	p.Ser3809Arg	1	64222	0	1.5571e-05	4.16101	23.8
ExAC Eu	8	144992969	G	A	NM_201380; Plectin 1	missense	c.11431C>T	p.Arg3811Cys	10	64076	0	0.000156065	6.72347	32
ExAC Eu	8	144992968	C	T	NM_201380; Plectin 1	missense	c.11432G>A	p.Arg3811His	3	64028	0	4.68545e-05	6.15477	28.5
ExAC Eu	8	144992962	G	A	NM_201380; Plectin 1	missense	c.11438C>T	p.Ala3813Val	15	63986	0	0.000234426	-0.410267	0.365
ExAC Eu	8	144992953	G	A	NM_201380; Plectin 1	missense	c.11447C>T	p.Ala3816Val	24	63818	0	0.000376069	1.65843	14.17
ExAC Eu	8	144992945	C	T	NM_201380; Plectin 1	missense	c.11455G>A	p.Ala3819Thr	1	63738	0	1.56892e-05	2.90397	21.9
ExAC Eu	8	144992929	T	C	NM_201380; Plectin 1	missense	c.11471A>G	p.Tyr3824Cys	2	63734	0	3.13804e-05	2.83441	21.5
ExAC Eu	8	144992923	G	A	NM_201380; Plectin 1	missense	c.11477C>T	p.Thr3826Met	5	63646	0	7.85595e-05	4.63356	24.5
ExAC Eu	8	144992915	C	T	NM_201380; Plectin 1	missense	c.11485G>A	p.Val3829Met	1	63536	0	1.57391e-05	4.72239	24.6
ExAC Eu	8	144992906	C	G	NM_201380; Plectin 1	missense	c.11494G>C	p.Val3832Leu	1	63366	0	1.57813e-05	0.782802	9.357
ExAC Eu	8	144992900	G	C	NM_201380; Plectin 1	missense	c.11500C>G	p.Leu3834Val	1	63278	0	1.58033e-05	-3.77825	0.001
ExAC Eu	8	144992900	G	GGTA	NM_201380; Plectin 1	inframe insertion	c.11497_11499dupTAC	p.Tyr3833dup	1	63278	0	1.58033e-05	-1.60946	0.002
ExAC Eu	8	144992894	C	T	NM_201380; Plectin 1	missense	c.11506G>A	p.Gly3836Ser	1	63174	0	1.58293e-05	0.041378	2.995
ExAC Eu	8	144992852	C	T	NM_201380; Plectin 1	missense	c.11548G>A	p.Gly3850Arg	4	62710	0	6.37857e-05	5.98102	27.8
ExAC Eu	8	144992846	G	C	NM_201380; Plectin 1	missense	c.11554C>G	p.Leu3852Val	1	62652	0	1.59612e-05	1.14445	11.45
ExAC Eu	8	144992830	G	A	NM_201380; Plectin 1	missense	c.11570C>T	p.Ala3857Val	1	62398	0	1.60262e-05	5.76644	27
ExAC Eu	8	144992828	G	A	NM_201380; Plectin 1	missense	c.11572C>T	p.Arg3858Cys	3	62368	0	4.81016e-05	5.30229	25.8
ExAC Eu	8	144992827	C	T	NM_201380; Plectin 1	missense	c.11573G>A	p.Arg3858His	3	62320	0	4.81386e-05	3.20784	22.7
ExAC Eu	8	144992782	G	A	NM_201380; Plectin 1	missense	c.11618C>T	p.Pro3873Leu	42	61524	0	0.00068266	4.0411	23.7
ExAC Eu	8	144992774	C	T	NM_201380; Plectin 1	missense	c.11626G>A	p.Gly3876Arg	4	61236	0	6.53211e-05	2.13446	17.08
ExAC Eu	8	144992774	C	G	NM_201380; Plectin 1	missense	c.11626G>C	p.Gly3876Arg	1	61236	0	1.63303e-05	2.40217	18.83
ExAC Eu	8	144992767	C	T	NM_201380; Plectin 1	missense	c.11633G>A	p.Arg3878Gln	7	60694	0	0.000115333	3.28031	22.8
ExAC Eu	8	144992759	C	T	NM_201380; Plectin 1	missense	c.11641G>A	p.Val3881Met	1	60022	0	1.66606e-05	3.54068	23.1
ExAC Eu	8	144992744	G	A	NM_201380; Plectin 1	missense	c.11656C>T	p.Arg3886Trp	1	57768	0	1.73106e-05	5.40192	26
ExAC Eu	8	144992740	T	C	NM_201380; Plectin 1	missense	c.11660A>G	p.Lys3887Arg	1	57018	0	1.75383e-05	2.25663	17.88
ExAC Eu	8	144992723	C	T	NM_201380; Plectin 1	missense	c.11677G>A	p.Glu3893Lys	2	52642	0	3.79925e-05	5.64288	26.6
ExAC Eu	8	144992714	C	T	NM_201380; Plectin 1	missense	c.11686G>A	p.Asp3896Asn	1	50274	0	1.9891e-05	3.37793	22.9
ExAC Eu	8	144992711	G	A	NM_201380; Plectin 1	missense	c.11689C>T	p.Arg3897Cys	1	49646	0	2.01426e-05	4.81018	24.8
ExAC Eu	8	144992701	G	A	NM_201380; Plectin 1	missense	c.11699C>T	p.Ser3900Leu	7	46292	0	0.000151214	4.79584	24.7
ExAC Eu	8	144992698	G	A	NM_201380; Plectin 1	missense	c.11702C>T	p.Ala3901Val	3	44934	1	6.67646e-05	2.4089	18.88
ExAC Eu	8	144992675	G	A	NM_201380; Plectin 1	missense	c.11725C>T	p.Arg3909Cys	2	34160	0	5.8548e-05	4.16875	23.8
ExAC Eu	8	144992662	G	A	NM_201380; Plectin 1	missense	c.11738C>T	p.Thr3913Ile	2	30048	0	6.65602e-05	3.73097	23.3
ExAC Eu	8	144992647	G	A	NM_201380; Plectin 1	missense	c.11753C>T	p.Ser3918Leu	1	25468	0	3.9265e-05	4.54288	24.3
ExAC Eu	8	144992638	T	A	NM_201380; Plectin 1	missense	c.11762A>T	p.Gln3921Leu	1	23614	0	4.23478e-05	4.63129	24.5
ExAC Eu	8	144992638	T	C	NM_201380; Plectin 1	missense	c.11762A>G	p.Gln3921Arg	1	23614	0	4.23478e-05	3.66291	23.2
ExAC Eu	8	144992625	C	A	NM_201380; Plectin 1	missense	c.11775G>T	p.Lys3925Asn	1	21790	0	4.58926e-05	5.08293	25.3
ExAC Eu	8	144992624	C	T	NM_201380; Plectin 1	missense	c.11776G>A	p.Glu3926Lys	6	21880	0	0.000274223	2.31608	18.27
ExAC Eu	8	144992552	G	A	NM_201380; Plectin 1	missense	c.11848C>T	p.Arg3950Cys	3	18250	0	0.000164384	6.20202	28.7
ExAC Eu	8	144992551	C	T	NM_201380; Plectin 1	missense	c.11849G>A	p.Arg3950His	1	17740	0	5.63698e-05	2.71623	20.9
ExAC Eu	8	144992513	G	A	NM_201380; Plectin 1	missense	c.11887C>T	p.Arg3963Cys	1	26308	0	3.80113e-05	6.32656	29.3
ExAC Eu	8	144992512	C	T	NM_201380; Plectin 1	missense	c.11888G>A	p.Arg3963His	2	26426	0	7.5683e-05	6.60465	31
ExAC Eu	8	144992496	C	G	NM_201380; Plectin 1	missense	c.11904G>C	p.Lys3968Asn	1	31268	0	3.19816e-05	3.99731	23.6
ExAC Eu	8	144992491	G	A	NM_201380; Plectin 1	missense	c.11909C>T	p.Thr3970Met	3	32262	0	9.29887e-05	4.10861	23.7
ExAC Eu	8	144992486	C	T	NM_201380; Plectin 1	missense	c.11914G>A	p.Asp3972Asn	11	33432	0	0.000329026	5.00117	25.1
ExAC Eu	8	144992477	A	C	NM_201380; Plectin 1	missense	c.11923T>G	p.Ser3975Ala	2	35540	0	5.62746e-05	3.03291	22.3
ExAC Eu	8	144992465	C	T	NM_201380; Plectin 1	missense	c.11935G>A	p.Glu3979Lys	3	37758	0	7.94534e-05	5.08653	25.3
ExAC Eu	8	144992459	G	A	NM_201380; Plectin 1	missense	c.11941C>T	p.Arg3981Cys	1	38514	0	2.59646e-05	6.35798	29.4
ExAC Eu	8	144992450	C	T	NM_201380; Plectin 1	missense	c.11950G>A	p.Val3984Met	1	40104	0	2.49352e-05	3.40226	23
ExAC Eu	8	144992443	G	A	NM_201380; Plectin 1	missense	c.11957C>T	p.Pro3986Leu	3	41340	0	7.25689e-05	6.37323	29.5
ExAC Eu	8	144992441	A	G	NM_201380; Plectin 1	missense	c.11959T>C	p.Ser3987Pro	1	41726	0	2.39659e-05	3.71247	23.3
ExAC Eu	8	144992432	C	T	NM_201380; Plectin 1	missense	c.11968G>A	p.Glu3990Lys	3	42300	0	7.0922e-05	6.9298	33
ExAC Eu	8	144992429	G	A	NM_201380; Plectin 1	missense	c.11971C>T	p.Arg3991Cys	6	42696	0	0.000140528	6.57714	31
ExAC Eu	8	144992426	G	A	NM_201380; Plectin 1	missense	c.11974C>T	p.Leu3992Phe	1	43044	0	2.3232e-05	4.92627	25
ExAC Eu	8	144992416	G	A	NM_201380; Plectin 1	missense	c.11984C>T	p.Thr3995Met	3	44468	0	6.74642e-05	3.75557	23.3
ExAC Eu	8	144992404	C	G	NM_201380; Plectin 1	missense	c.11996G>C	p.Arg3999Thr	1	44570	0	2.24366e-05	3.28774	22.8
ExAC Eu	8	144992402	G	A	NM_201380; Plectin 1	missense	c.11998C>T	p.Arg4000Trp	8	44520	0	0.000179695	5.28146	25.7
ExAC Eu	8	144992401	C	T	NM_201380; Plectin 1	missense	c.11999G>A	p.Arg4000Gln	2	44410	0	4.50349e-05	6.60806	32
ExAC Eu	8	144992395	C	T	NM_201380; Plectin 1	missense	c.12005G>A	p.Arg4002His	9	44466	0	0.000202402	2.93642	22
ExAC Eu	8	144992393	G	C	NM_201380; Plectin 1	missense	c.12007C>G	p.Arg4003Gly	3	44500	0	6.74157e-05	4.66259	24.5
ExAC Eu	8	144992393	G	A	NM_201380; Plectin 1	missense	c.12007C>T	p.Arg4003Cys	1	44500	0	2.24719e-05	3.08735	22.5
ExAC Eu	8	144992392	C	T	NM_201380; Plectin 1	missense	c.12008G>A	p.Arg4003His	17	44460	0	0.000382366	0.942189	10.33
ExAC Eu	8	144992392	C	A	NM_201380; Plectin 1	missense	c.12008G>T	p.Arg4003Leu	1	44460	0	2.24921e-05	1.2858	12.2
ExAC Eu	8	144992390	C	G	NM_201380; Plectin 1	missense	c.12010G>C	p.Asp4004His	15	44776	0	0.000335001	1.00041	10.66
ExAC Eu	8	144992384	C	T	NM_201380; Plectin 1	missense	c.12016G>A	p.Gly4006Ser	2	45600	0	4.38596e-05	-0.884676	0.028
ExAC Eu	8	144992383	CCGT	C	NM_201380; Plectin 1	inframe deletion	c.12014_12016delACG	p.Asp4005del	1	45744	0	2.18608e-05	1.0114	10.73
ExAC Eu	8	144992362	G	A	NM_201380; Plectin 1	missense	c.12038C>T	p.Pro4013Leu	1	50558	0	1.97793e-05	1.85958	15.34
ExAC Eu	8	144992356	G	A	NM_201380; Plectin 1	missense	c.12044C>T	p.Ser4015Leu	3	55914	0	5.36538e-05	2.79317	21.3
ExAC Eu	8	144992351	C	T	NM_201380; Plectin 1	missense	c.12049G>A	p.Ala4017Thr	2	56542	0	3.53719e-05	0.009526	2.678
ExAC Eu	8	144992348	G	A	NM_201380; Plectin 1	missense	c.12052C>T	p.Arg4018Cys	4	56580	0	7.06964e-05	3.06434	22.4
ExAC Eu	8	144992347	C	T	NM_201380; Plectin 1	missense	c.12053G>A	p.Arg4018His	3	56394	0	5.31971e-05	1.5812	13.75
ExAC Eu	8	144992333	G	A	NM_201380; Plectin 1	missense	c.12067C>T	p.Arg4023Cys	2	56162	0	3.56113e-05	5.29095	25.7
ExAC Eu	8	144992332	C	T	NM_201380; Plectin 1	missense	c.12068G>A	p.Arg4023His	6	56016	0	0.000107112	5.12959	25.4
ExAC Eu	8	144992315	T	C	NM_201380; Plectin 1	missense	c.12085A>G	p.Ile4029Val	1	53770	0	1.85977e-05	1.78448	14.89
ExAC Eu	8	144992294	G	A	NM_201380; Plectin 1	missense	c.12106C>T	p.Arg4036Cys	4	47124	0	8.48824e-05	6.3838	29.5
ExAC Eu	8	144992293	C	T	NM_201380; Plectin 1	missense	c.12107G>A	p.Arg4036His	1	46548	0	2.14832e-05	5.00099	25.1
ExAC Eu	8	144992276	C	T	NM_201380; Plectin 1	missense	c.12124G>A	p.Glu4042Lys	1	43162	0	2.31685e-05	4.98314	25.1
ExAC Eu	8	144992273	C	G	NM_201380; Plectin 1	missense	c.12127G>C	p.Ala4043Pro	1	42978	0	2.32677e-05	4.22761	23.9
ExAC Eu	8	144992266	G	A	NM_201380; Plectin 1	missense	c.12134C>T	p.Ala4045Val	2	42052	0	4.75602e-05	1.56339	13.65
ExAC Eu	8	144992254	C	T	NM_201380; Plectin 1	missense	c.12146G>A	p.Arg4049Gln	5	41894	0	0.000119349	1.50314	13.33
ExAC Eu	8	144992242	G	A	NM_201380; Plectin 1	missense	c.12158C>T	p.Thr4053Ile	1	43230	0	2.31321e-05	1.78228	14.88
ExAC Eu	8	144992234	C	T	NM_201380; Plectin 1	missense	c.12166G>A	p.Glu4056Lys	9	43906	0	0.000204983	5.94292	27.6
ExAC Eu	8	144992224	G	C	NM_201380; Plectin 1	missense	c.12176C>G	p.Thr4059Ser	1	46602	0	2.14583e-05	-0.81002	0.041
ExAC Eu	8	144992213	G	T	NM_201380; Plectin 1	missense	c.12187C>A	p.Gln4063Lys	1	48550	0	2.05973e-05	-0.50707	0.211
ExAC Eu	8	144992183	C	T	NM_201380; Plectin 1	missense	c.12217G>A	p.Ala4073Thr	13	56344	0	0.000230726	4.21311	23.9
ExAC Eu	8	144992177	C	T	NM_201380; Plectin 1	missense	c.12223G>A	p.Val4075Ile	1	58390	0	1.71262e-05	2.62915	20.4
ExAC Eu	8	144992171	C	T	NM_201380; Plectin 1	missense	c.12229G>A	p.Val4077Met	25	60318	0	0.00041447	3.58193	23.2
ExAC Eu	8	144992165	C	T	NM_201380; Plectin 1	missense	c.12235G>A	p.Ala4079Thr	2	61348	0	3.26009e-05	2.17108	17.32
ExAC Eu	8	144992153	G	A	NM_201380; Plectin 1	missense	c.12247C>T	p.Arg4083Trp	5	62990	0	7.93777e-05	5.4691	26.2
ExAC Eu	8	144992150	G	A	NM_201380; Plectin 1	missense	c.12250C>T	p.Leu4084Phe	2	63268	0	3.16116e-05	4.07369	23.7
ExAC Eu	8	144992146	G	A	NM_201380; Plectin 1	missense	c.12254C>T	p.Ser4085Leu	2	63718	0	3.13883e-05	5.30335	25.8
ExAC Eu	8	144992143	A	G	NM_201380; Plectin 1	missense	c.12257T>C	p.Val4086Ala	1	63942	0	1.56392e-05	2.59216	20.1
ExAC Eu	8	144992127	C	G	NM_201380; Plectin 1	missense	c.12273G>C	p.Lys4091Asn	1	64784	0	1.54359e-05	2.47214	19.29
ExAC Eu	8	144992120	T	C	NM_201380; Plectin 1	missense	c.12280A>G	p.Ile4094Val	1	65026	0	1.53785e-05	-0.423506	0.339
ExAC Eu	8	144992119	A	C	NM_201380; Plectin 1	missense	c.12281T>G	p.Ile4094Ser	1	65058	0	1.53709e-05	4.36206	24.1
ExAC Eu	8	144992108	C	T	NM_201380; Plectin 1	missense	c.12292G>A	p.Gly4098Ser	5	65246	0	7.66331e-05	3.63579	23.2
ExAC Eu	8	144992101	G	A	NM_201380; Plectin 1	missense	c.12299C>T	p.Ala4100Val	1	65804	0	1.51966e-05	4.64352	24.5
ExAC Eu	8	144992083	G	A	NM_201380; Plectin 1	missense	c.12317C>T	p.Ala4106Val	1	65830	0	1.51906e-05	3.36876	22.9
ExAC Eu	8	144992069	C	T	NM_201380; Plectin 1	missense	c.12331G>A	p.Gly4111Ser	1	65820	0	1.5193e-05	5.54235	26.4
ExAC Eu	8	144992065	T	C	NM_201380; Plectin 1	missense	c.12335A>G	p.Tyr4112Cys	1	65898	0	1.5175e-05	2.76504	21.2
ExAC Eu	8	144992063	C	T	NM_201380; Plectin 1	missense	c.12337G>A	p.Val4113Ile	4	65904	0	6.06943e-05	3.00486	22.2
ExAC Eu	8	144992057	C	T	NM_201380; Plectin 1	missense	c.12343G>A	p.Asp4115Asn	1	65980	0	1.51561e-05	6.11861	28.3
ExAC Eu	8	144992014	C	T	NM_201380; Plectin 1	missense	c.12386G>A	p.Arg4129His	4	66280	0	6.035e-05	5.87253	27.4
ExAC Eu	8	144992003	C	T	NM_201380; Plectin 1	missense	c.12397G>A	p.Val4133Met	1	66346	0	1.50725e-05	4.92701	25
ExAC Eu	8	144991972	G	A	NM_201380; Plectin 1	missense	c.12428C>T	p.Ser4143Leu	1	66446	0	1.50498e-05	5.55521	26.4
ExAC Eu	8	144991967	C	T	NM_201380; Plectin 1	missense	c.12433G>A	p.Glu4145Lys	2	66456	0	3.00951e-05	5.83473	27.2
ExAC Eu	8	144991963	C	T	NM_201380; Plectin 1	missense	c.12437G>A	p.Arg4146His	2	66454	0	3.0096e-05	5.94369	27.6
ExAC Eu	8	144991961	C	T	NM_201380; Plectin 1	missense	c.12439G>A	p.Ala4147Thr	1	66438	0	1.50516e-05	5.61882	26.6
ExAC Eu	8	144991958	C	T	NM_201380; Plectin 1	missense	c.12442G>A	p.Val4148Ile	2	66452	0	3.00969e-05	5.24666	25.6
ExAC Eu	8	144991940	G	A	NM_201380; Plectin 1	missense	c.12460C>T	p.Pro4154Ser	1	66460	0	1.50466e-05	5.09218	25.3
ExAC Eu	8	144991877	G	A	NM_201380; Plectin 1	missense	c.12523C>T	p.His4175Tyr	2	66394	0	3.01232e-05	4.21022	23.9
ExAC Eu	8	144991847	C	T	NM_201380; Plectin 1	missense	c.12553G>A	p.Ala4185Thr	2	66300	0	3.01659e-05	6.85923	33
ExAC Eu	8	144991838	C	T	NM_201380; Plectin 1	missense	c.12562G>A	p.Gly4188Ser	1	66282	0	1.50871e-05	5.65274	26.7
ExAC Eu	8	144991805	G	C	NM_201380; Plectin 1	missense	c.12595C>G	p.Pro4199Ala	1	66310	0	1.50807e-05	4.83526	24.8
ExAC Eu	8	144991802	C	T	NM_201380; Plectin 1	missense	c.12598G>A	p.Val4200Met	7	66328	0	0.000105536	6.49182	30
ExAC Eu	8	144991784	G	A	NM_201380; Plectin 1	missense	c.12616C>T	p.Arg4206Cys	1	66400	0	1.50602e-05	6.17762	28.6
ExAC Eu	8	144991781	C	T	NM_201380; Plectin 1	missense	c.12619G>A	p.Gly4207Ser	12	66422	0	0.000180663	6.61172	32
ExAC Eu	8	144991772	C	T	NM_201380; Plectin 1	missense	c.12628G>A	p.Asp4210Asn	2	66444	0	3.01005e-05	5.22488	25.6
ExAC Eu	8	144991763	TCTC	T	NM_201380; Plectin 1	inframe deletion	c.12634_12636delGAG	p.Glu4212del	2	66486	0	3.00815e-05	2.16568	17.28
ExAC Eu	8	144991762	A	G	NM_201380; Plectin 1	missense	c.12638T>C	p.Met4213Thr	1	66488	0	1.50403e-05	3.23462	22.8
ExAC Eu	8	144991757	C	T	NM_201380; Plectin 1	missense	c.12643G>A	p.Glu4215Lys	2	66514	0	3.00689e-05	4.9161	25
ExAC Eu	8	144991748	T	A	NM_201380; Plectin 1	missense	c.12652A>T	p.Thr4218Ser	1	66534	0	1.50299e-05	0.263106	5.329
ExAC Eu	8	144991745	C	G	NM_201380; Plectin 1	missense	c.12655G>C	p.Asp4219His	1	66544	0	1.50277e-05	5.9939	27.8
ExAC Eu	8	144991745	C	T	NM_201380; Plectin 1	missense	c.12655G>A	p.Asp4219Asn	1	66544	0	1.50277e-05	5.53151	26.3
ExAC Eu	8	144991742	G	C	NM_201380; Plectin 1	missense	c.12658C>G	p.Pro4220Ala	2	66552	0	3.00517e-05	3.47631	23.1
ExAC Eu	8	144991738	G	A	NM_201380; Plectin 1	missense	c.12662C>T	p.Ser4221Leu	3	66550	0	4.50789e-05	4.77638	24.7
ExAC Eu	8	144991733	C	T	NM_201380; Plectin 1	missense	c.12667G>A	p.Asp4223Asn	1	66558	0	1.50245e-05	5.58539	26.5
ExAC Eu	8	144991712	G	A	NM_201380; Plectin 1	missense	c.12688C>T	p.Pro4230Ser	1	66576	0	1.50204e-05	5.59462	26.5
ExAC Eu	8	144991669	C	T	NM_201380; Plectin 1	missense	c.12731G>A	p.Arg4244His	4	66542	0	6.01124e-05	6.73148	32
ExAC Eu	8	144991650	C	G	NM_201380; Plectin 1	missense	c.12750G>C	p.Gln4250His	1	66526	0	1.50317e-05	4.48211	24.2
ExAC Eu	8	144991648	G	A	NM_201380; Plectin 1	missense	c.12752C>T	p.Thr4251Met	6	66518	0	9.02011e-05	5.75986	27
ExAC Eu	8	144991639	C	A	NM_201380; Plectin 1	missense	c.12761G>T	p.Cys4254Phe	1	66512	0	1.50349e-05	2.02417	16.37
ExAC Eu	8	144991630	G	A	NM_201380; Plectin 1	missense	c.12770C>T	p.Pro4257Leu	2	66518	0	3.0067e-05	1.76372	14.77
ExAC Eu	8	144991630	G	T	NM_201380; Plectin 1	missense	c.12770C>A	p.Pro4257Gln	3	66518	0	4.51006e-05	3.36548	22.9
ExAC Eu	8	144991613	G	A	NM_201380; Plectin 1	missense	c.12787C>T	p.Arg4263Trp	1	66492	0	1.50394e-05	6.21764	28.8
ExAC Eu	8	144991607	G	A	NM_201380; Plectin 1	missense	c.12793C>T	p.Arg4265Trp	2	66480	0	3.00842e-05	6.36583	29.4
ExAC Eu	8	144991606	C	T	NM_201380; Plectin 1	missense	c.12794G>A	p.Arg4265Gln	1	66474	0	1.50435e-05	5.47921	26.2
ExAC Eu	8	144991600	G	A	NM_201380; Plectin 1	missense	c.12800C>T	p.Thr4267Met	1	66470	0	1.50444e-05	5.73501	26.9
ExAC Eu	8	144991588	G	A	NM_201380; Plectin 1	missense	c.12812C>T	p.Ser4271Phe	2	66462	0	3.00924e-05	5.74537	26.9
ExAC Eu	8	144991579	C	T	NM_201380; Plectin 1	missense	c.12821G>A	p.Arg4274His	1	66434	0	1.50525e-05	6.89846	33
ExAC Eu	8	144991546	G	A	NM_201380; Plectin 1	missense	c.12854C>T	p.Thr4285Met	2	66384	0	3.01277e-05	6.17097	28.5
ExAC Eu	8	144991534	A	G	NM_201380; Plectin 1	missense	c.12866T>C	p.Met4289Thr	1	66326	0	1.5077e-05	4.85794	24.9
ExAC Eu	8	144991523	C	T	NM_201380; Plectin 1	missense	c.12877G>A	p.Glu4293Lys	3	66304	0	4.52461e-05	7.06209	33
ExAC Eu	8	144991514	G	A	NM_201380; Plectin 1	missense	c.12886C>T	p.Arg4296Cys	16	66278	0	0.000241407	6.68473	32
ExAC Eu	8	144991513	C	T	NM_201380; Plectin 1	missense	c.12887G>A	p.Arg4296His	3	66268	0	4.52707e-05	5.29341	25.7
ExAC Eu	8	144991495	T	C	NM_201380; Plectin 1	missense	c.12905A>G	p.His4302Arg	3	66220	0	4.53035e-05	3.00825	22.3
ExAC Eu	8	144991489	G	A	NM_201380; Plectin 1	missense	c.12911C>T	p.Thr4304Met	1	66216	0	1.51021e-05	6.20028	28.7
ExAC Eu	8	144991441	ATGG	A	NM_201380; Plectin 1	inframe deletion	c.12956_12958delCCA	p.Thr4319del	2	66028	0	3.02902e-05	2.5074	19.52
ExAC Eu	8	144991432	G	A	NM_201380; Plectin 1	missense	c.12968C>T	p.Ser4323Leu	1	66004	0	1.51506e-05	5.29378	25.7
ExAC Eu	8	144991431	CGAG	C	NM_201380; Plectin 1	inframe deletion	c.12966_12968delCTC	p.Ser4323del	1	66012	0	1.51488e-05	1.85561	15.32
ExAC Eu	8	144991427	C	T	NM_201380; Plectin 1	missense	c.12973G>A	p.Gly4325Ser	1	65994	0	1.51529e-05	6.7036	32
ExAC Eu	8	144991427	C	A	NM_201380; Plectin 1	missense	c.12973G>T	p.Gly4325Cys	1	65994	0	1.51529e-05	6.51832	31
ExAC Eu	8	144991424	C	T	NM_201380; Plectin 1	missense	c.12976G>A	p.Val4326Met	6	65992	0	9.09201e-05	5.88705	27.4
ExAC Eu	8	144991403	C	T	NM_201380; Plectin 1	missense	c.12997G>A	p.Asp4333Asn	3	65928	0	4.55042e-05	6.68426	32
ExAC Eu	8	144991400	G	A	NM_201380; Plectin 1	missense	c.13000C>T	p.Arg4334Cys	1	65952	0	1.51625e-05	6.15036	28.5
ExAC Eu	8	144991399	C	T	NM_201380; Plectin 1	missense	c.13001G>A	p.Arg4334His	1	65938	0	1.51658e-05	5.87908	27.4
ExAC Eu	8	144991397	G	A	NM_201380; Plectin 1	missense	c.13003C>T	p.Arg4335Cys	2	65932	0	3.03343e-05	6.43593	29.8
ExAC Eu	8	144991396	C	T	NM_201380; Plectin 1	missense	c.13004G>A	p.Arg4335His	3	65948	0	4.54904e-05	6.85616	33
ExAC Eu	8	144991388	G	A	NM_201380; Plectin 1	missense	c.13012C>T	p.Arg4338Cys	1	66018	0	1.51474e-05	6.20012	28.7
ExAC Eu	8	144991379	C	G	NM_201380; Plectin 1	missense	c.13021G>C	p.Asp4341His	1	66044	0	1.51414e-05	4.77562	24.7
ExAC Eu	8	144991373	C	T	NM_201380; Plectin 1	missense	c.13027G>A	p.Asp4343Asn	2	66046	0	3.02819e-05	4.32929	24
ExAC Eu	8	144991361	C	T	NM_201380; Plectin 1	missense	c.13039G>A	p.Ala4347Thr	2	66034	0	3.02874e-05	-0.472586	0.257
ExAC Eu	8	144991352	G	A	NM_201380; Plectin 1	missense	c.13048C>T	p.Leu4350Phe	1	66030	0	1.51446e-05	2.58098	19.98
ExAC Eu	8	144991343	G	A	NM_201380; Plectin 1	missense	c.13057C>T	p.Arg4353Cys	1	65992	0	1.51534e-05	6.75974	32
ExAC Eu	8	144991342	C	T	NM_201380; Plectin 1	missense	c.13058G>A	p.Arg4353His	5	65974	0	7.57874e-05	5.58457	26.5
ExAC Eu	8	144991329	G	C	NM_201380; Plectin 1	missense	c.13071C>G	p.Asp4357Glu	1	65944	0	1.51644e-05	2.2131	17.59
ExAC Eu	8	144991326	C	G	NM_201380; Plectin 1	missense	c.13074G>C	p.Gln4358His	1	65938	0	1.51658e-05	4.76815	24.7
ExAC Eu	8	144991321	C	T	NM_201380; Plectin 1	missense	c.13079G>A	p.Arg4360His	1	65902	0	1.5174e-05	6.98186	33
ExAC Eu	8	144991319	C	T	NM_201380; Plectin 1	missense	c.13081G>A	p.Ala4361Thr	1	65894	0	1.51759e-05	5.05988	25.2
ExAC Eu	8	144991318	G	C	NM_201380; Plectin 1	missense	c.13082C>G	p.Ala4361Gly	10	65884	0	0.000151782	4.40383	24.1
ExAC Eu	8	144991316	C	T	NM_201380; Plectin 1	missense	c.13084G>A	p.Gly4362Ser	1	65868	0	1.51819e-05	5.69021	26.8
ExAC Eu	8	144991312	G	A	NM_201380; Plectin 1	missense	c.13088C>T	p.Thr4363Met	1	65868	0	1.51819e-05	4.05242	23.7
ExAC Eu	8	144991301	T	C	NM_201380; Plectin 1	missense	c.13099A>G	p.Thr4367Ala	1	65814	0	1.51943e-05	2.7695	21.2
ExAC Eu	8	144991298	C	T	NM_201380; Plectin 1	missense	c.13102G>A	p.Glu4368Lys	6	65798	0	9.11882e-05	6.99115	33
ExAC Eu	8	144991289	C	T	NM_201380; Plectin 1	missense	c.13111G>A	p.Asp4371Asn	2	65750	0	3.04183e-05	6.82008	32
ExAC Eu	8	144991279	G	A	NM_201380; Plectin 1	missense	c.13121C>T	p.Ser4374Leu	4	65678	0	6.09032e-05	6.62738	32
ExAC Eu	8	144991271	C	T	NM_201380; Plectin 1	missense	c.13129G>A	p.Ala4377Thr	30	65608	0	0.000457261	1.83455	15.19
ExAC Eu	8	144991268	C	T	NM_201380; Plectin 1	missense	c.13132G>A	p.Gly4378Ser	7	65586	0	0.00010673	-1.93847	0.001
ExAC Eu	8	144991259	G	A	NM_201380; Plectin 1	missense	c.13141C>T	p.Arg4381Cys	4	65496	0	6.10724e-05	5.68153	26.7
ExAC Eu	8	144991258	C	T	NM_201380; Plectin 1	missense	c.13142G>A	p.Arg4381His	2	65468	0	3.05493e-05	5.77934	27.1
ExAC Eu	8	144991250	A	T	NM_201380; Plectin 1	missense	c.13150T>A	p.Ser4384Thr	1	65394	0	1.52919e-05	2.5641	19.88
ExAC Eu	8	144991246	G	A	NM_201380; Plectin 1	missense	c.13154C>T	p.Ser4385Phe	2	65340	0	3.06091e-05	3.61857	23.2
ExAC Eu	8	144991225	G	A	NM_201380; Plectin 1	missense	c.13175C>T	p.Ser4392Phe	1	64910	0	1.54059e-05	5.36246	25.9
ExAC Eu	8	144991222	TAGG	T	NM_201380; Plectin 1	inframe deletion	c.13175_13177delCCT	p.Ser4392del	1	64536	0	1.54952e-05	2.12607	17.02
ExAC Eu	8	144991208	C	T	NM_201380; Plectin 1	missense	c.13192G>A	p.Ala4398Thr	5	64524	0	7.74905e-05	1.39539	12.76
ExAC Eu	8	144991205	C	T	NM_201380; Plectin 1	missense	c.13195G>A	p.Val4399Ile	1	64410	0	1.55255e-05	-0.598566	0.126
ExAC Eu	8	144991186	G	A	NM_201380; Plectin 1	missense	c.13214C>T	p.Ala4405Val	1	64520	0	1.54991e-05	1.34695	12.51
ExAC Eu	8	144991159	G	A	NM_201380; Plectin 1	missense	c.13241C>T	p.Thr4414Met	7	64166	0	0.000109092	4.77039	24.7
ExAC Eu	8	144991132	G	A	NM_201380; Plectin 1	missense	c.13268C>T	p.Thr4423Met	9	64240	0	0.0001401	3.3583	22.9
ExAC Eu	8	144991126	G	A	NM_201380; Plectin 1	missense	c.13274C>T	p.Thr4425Met	4	64250	0	6.22568e-05	4.6008	24.4
ExAC Eu	8	144991103	C	T	NM_201380; Plectin 1	missense	c.13297G>A	p.Glu4433Lys	2	64354	0	3.10781e-05	4.54858	24.3
ExAC Eu	8	144991090	C	T	NM_201380; Plectin 1	missense	c.13310G>A	p.Arg4437Gln	2	64368	0	3.10713e-05	5.9451	27.6
ExAC Eu	8	144991082	C	T	NM_201380; Plectin 1	missense	c.13318G>A	p.Val4440Met	23	64384	0	0.000357232	4.78412	24.7
ExAC Eu	8	144991069	G	A	NM_201380; Plectin 1	missense	c.13331C>T	p.Thr4444Met	2	64360	0	3.10752e-05	4.09722	23.7
ExAC Eu	8	144991061	G	A	NM_201380; Plectin 1	missense	c.13339C>T	p.Arg4447Trp	1	64326	0	1.55458e-05	5.44747	26.1
ExAC Eu	8	144991042	G	A	NM_201380; Plectin 1	missense	c.13358C>T	p.Ala4453Val	1	64404	0	1.5527e-05	3.7312	23.3
ExAC Eu	8	144991034	C	T	NM_201380; Plectin 1	missense	c.13366G>A	p.Gly4456Arg	1	64824	0	1.54264e-05	5.38054	25.9
ExAC Eu	8	144991022	C	T	NM_201380; Plectin 1	missense	c.13378G>A	p.Asp4460Asn	1	65078	0	1.53662e-05	4.95275	25
ExAC Eu	8	144991018	G	T	NM_201380; Plectin 1	missense	c.13382C>A	p.Pro4461His	1	65194	0	1.53388e-05	4.23473	23.9
ExAC Eu	8	144991010	C	T	NM_201380; Plectin 1	missense	c.13390G>A	p.Gly4464Ser	4	65296	0	6.12595e-05	5.10729	25.3
ExAC Eu	8	144991004	G	A	NM_201380; Plectin 1	missense	c.13396C>T	p.Arg4466Cys	3	65332	0	4.59193e-05	4.31902	24
ExAC Eu	8	144991003	C	T	NM_201380; Plectin 1	missense	c.13397G>A	p.Arg4466His	2	65358	0	3.06007e-05	5.4874	26.2
ExAC Eu	8	144990999	G	C	NM_201380; Plectin 1	missense	c.13401C>G	p.Phe4467Leu	1	65450	0	1.52788e-05	0.414117	6.736
ExAC Eu	8	144990997	G	A	NM_201380; Plectin 1	missense	c.13403C>T	p.Pro4468Leu	11	65464	0	0.000168031	3.33664	22.9
ExAC Eu	8	144990989	C	T	NM_201380; Plectin 1	missense	c.13411G>A	p.Asp4471Asn	2	65548	0	3.0512e-05	5.44343	26.1
ExAC Eu	8	144990983	C	T	NM_201380; Plectin 1	missense	c.13417G>A	p.Val4473Ile	13	65602	0	0.000198165	2.59817	20.2
ExAC Eu	8	144990940	T	A	NM_201380; Plectin 1	missense	c.13460A>T	p.Asn4487Ile	1	65720	0	1.52161e-05	3.3608	22.9
ExAC Eu	8	144990917	C	T	NM_201380; Plectin 1	missense	c.13483G>A	p.Gly4495Ser	1	65454	0	1.52779e-05	5.81355	27.2
ExAC Eu	8	144990902	G	A	NM_201380; Plectin 1	missense	c.13498C>T	p.Arg4500Cys	3	65154	0	4.60448e-05	5.17926	25.5
ExAC Eu	8	144990899	T	C	NM_201380; Plectin 1	missense	c.13501A>G	p.Thr4501Ala	1	65058	0	1.53709e-05	4.78769	24.7
ExAC Eu	8	144990893	T	C	NM_201380; Plectin 1	missense	c.13507A>G	p.Thr4503Ala	1	64894	0	1.54097e-05	2.78628	21.3
ExAC Eu	8	144990892	G	A	NM_201380; Plectin 1	missense	c.13508C>T	p.Thr4503Ile	12	64886	0	0.00018494	2.1311	17.06
ExAC Eu	8	144990878	C	T	NM_201380; Plectin 1	missense	c.13522G>A	p.Ala4508Thr	33	64330	0	0.00051298	4.90146	24.9
ExAC Eu	8	144990833	G	A	NM_201380; Plectin 1	missense	c.13567C>T	p.Arg4523Cys	1	62552	0	1.59867e-05	6.94409	33
ExAC Eu	8	144990788	C	T	NM_201380; Plectin 1	missense	c.13612G>A	p.Asp4538Asn	1	60494	0	1.65306e-05	2.97885	22.2
ExAC Eu	8	144990781	G	A	NM_201380; Plectin 1	missense	c.13619C>T	p.Pro4540Leu	3	60388	0	4.96787e-05	2.53435	19.69
ExAC Eu	8	144990776	G	A	NM_201380; Plectin 1	missense	c.13624C>T	p.Arg4542Cys	1	60494	0	1.65306e-05	5.31684	25.8
ExAC Eu	8	144990773	C	T	NM_201380; Plectin 1	missense	c.13627G>A	p.Val4543Met	2	60384	0	3.31214e-05	4.88262	24.9
ExAC Eu	8	144990761	C	T	NM_201380; Plectin 1	missense	c.13639G>A	p.Glu4547Lys	2	61506	0	3.25172e-05	4.46818	24.2
ExAC Eu	8	144990749	G	A	NM_201380; Plectin 1	missense	c.13651C>T	p.Arg4551Cys	6	62052	0	9.66931e-05	3.66676	23.2
ExAC Eu	8	144990748	C	T	NM_201380; Plectin 1	missense	c.13652G>A	p.Arg4551His	4	62064	0	6.44496e-05	4.9243	25
ExAC Eu	8	144990746	C	T	NM_201380; Plectin 1	missense	c.13654G>A	p.Gly4552Ser	3	62184	0	4.82439e-05	5.53667	26.3
ExAC Eu	8	144990742	G	A	NM_201380; Plectin 1	missense	c.13658C>T	p.Thr4553Met	17	62250	1	0.000273092	2.31733	18.28
ExAC Eu	8	144990734	C	T	NM_201380; Plectin 1	missense	c.13666G>A	p.Ala4556Thr	1	62620	0	1.59693e-05	1.93779	15.82
ExAC Eu	8	144990733	G	A	NM_201380; Plectin 1	missense	c.13667C>T	p.Ala4556Val	1	62666	0	1.59576e-05	2.63018	20.4
ExAC Eu	8	144990730	C	T	NM_201380; Plectin 1	missense	c.13670G>A	p.Arg4557His	1	62734	0	1.59403e-05	5.54598	26.4
ExAC Eu	8	144990724	G	A	NM_201380; Plectin 1	missense	c.13676C>T	p.Ala4559Val	1	62874	0	1.59048e-05	1.98834	16.14
ExAC Eu	8	144990713	G	A	NM_201380; Plectin 1	missense	c.13687C>T	p.Arg4563Cys	2	63214	0	3.16386e-05	5.7539	27
ExAC Eu	8	144990707	C	T	NM_201380; Plectin 1	missense	c.13693G>A	p.Val4565Met	1	63290	0	1.58003e-05	3.56646	23.1
ExAC Eu	8	144990706	A	G	NM_201380; Plectin 1	missense	c.13694T>C	p.Val4565Ala	1	63326	0	1.57913e-05	2.30398	18.19
ExAC Eu	8	144990704	C	T	NM_201380; Plectin 1	missense	c.13696G>A	p.Gly4566Ser	1	63354	0	1.57843e-05	-0.886269	0.028
ExAC Eu	8	144990701	C	T	NM_201380; Plectin 1	missense	c.13699G>A	p.Ala4567Thr	1	63402	0	1.57724e-05	1.89362	15.55
ExAC Eu	8	144990676	G	A	NM_201380; Plectin 1	missense	c.13724C>T	p.Pro4575Leu	1	63610	0	1.57208e-05	6.12551	28.3
ExAC Eu	8	144990674	T	C	NM_201380; Plectin 1	missense	c.13726A>G	p.Lys4576Glu	1	63632	0	1.57154e-05	4.58533	24.4
ExAC Eu	8	144990665	G	A	NM_201380; Plectin 1	missense	c.13735C>T	p.Leu4579Phe	1	63622	0	1.57178e-05	4.15069	23.8
ExAC Eu	8	144990659	T	C	NM_201380; Plectin 1	missense	c.13741A>G	p.Ile4581Val	1	63590	0	1.57257e-05	3.28103	22.8
ExAC Eu	8	144990645	G	T	NM_201380; Plectin 1	missense	c.13755C>A	p.Asp4585Glu	1	63490	0	1.57505e-05	3.12659	22.6
ExAC Eu	8	144990644	C	T	NM_201380; Plectin 1	missense	c.13756G>A	p.Ala4586Thr	1	63488	0	1.5751e-05	6.96876	33
ExAC Eu	8	144990635	G	A	NM_201380; Plectin 1	missense	c.13765C>T	p.Arg4589Cys	12	63334	0	0.000189472	6.75708	32
ExAC Eu	8	144990634	C	T	NM_201380; Plectin 1	missense	c.13766G>A	p.Arg4589His	3	63278	0	4.74098e-05	6.69286	32
ExAC Eu	8	144990626	C	G	NM_201380; Plectin 1	missense	c.13774G>C	p.Val4592Leu	1	63164	0	1.58318e-05	1.65615	14.16
ExAC Eu	8	144990616	C	A	NM_201380; Plectin 1	missense	c.13784G>T	p.Gly4595Val	1	62966	0	1.58816e-05	5.01593	25.2
ExAC Eu	8	144990605	G	A	NM_201380; Plectin 1	missense	c.13795C>T	p.Arg4599Trp	1	62558	0	1.59852e-05	5.17339	25.5
ExAC Eu	8	144990605	G	C	NM_201380; Plectin 1	missense	c.13795C>G	p.Arg4599Gly	1	62558	0	1.59852e-05	4.34465	24.1
ExAC Eu	8	144990604	C	G	NM_201380; Plectin 1	missense	c.13796G>C	p.Arg4599Pro	1	62522	0	1.59944e-05	5.81307	27.2
ExAC Eu	8	144990604	C	T	NM_201380; Plectin 1	missense	c.13796G>A	p.Arg4599Gln	1	62522	0	1.59944e-05	6.15826	28.5
ExAC Eu	8	144990601	A	G	NM_201380; Plectin 1	missense	c.13799T>C	p.Leu4600Pro	1	62486	0	1.60036e-05	5.77793	27
ExAC Eu	8	144990587	C	T	NM_201380; Plectin 1	missense	c.13813G>A	p.Ala4605Thr	9	61842	0	0.000145532	2.82187	21.5
ExAC Eu	8	144990583	T	C	NM_201380; Plectin 1	missense	c.13817A>G	p.Gln4606Arg	1	61726	0	1.62006e-05	4.91865	25
ExAC Eu	8	144990575	T	G	NM_201380; Plectin 1	missense	c.13825A>C	p.Lys4609Gln	5	61494	0	8.13087e-05	5.20934	25.5
ExAC Eu	8	144990568	T	G	NM_201380; Plectin 1	missense	c.13832A>C	p.Tyr4611Ser	1	61224	0	1.63335e-05	2.4768	19.32
ExAC Eu	8	144990567	G	C	NM_201380; Plectin 1	stop gained	c.13833C>G	p.Tyr4611Ter	1	61190	0	1.63425e-05	14.7996	47
ExAC Eu	8	144990545	C	T	NM_201380; Plectin 1	missense	c.13855G>A	p.Gly4619Ser	8	59214	0	0.000135103	4.71256	24.6
ExAC Eu	8	144990539	C	T	NM_201380; Plectin 1	missense	c.13861G>A	p.Gly4621Ser	14	58416	0	0.00023966	4.57201	24.4
ExAC Eu	8	144990530	C	T	NM_201380; Plectin 1	missense	c.13870G>A	p.Ala4624Thr	11	57648	0	0.000190813	-0.300364	0.663
ExAC Eu	8	144990527	C	T	NM_201380; Plectin 1	missense	c.13873G>A	p.Gly4625Ser	5	53914	0	9.27403e-05	3.79217	23.4
ExAC Eu	8	144990521	G	T	NM_201380; Plectin 1	missense	c.13879C>A	p.Arg4627Ser	4	51788	0	7.7238e-05	4.02322	23.6
ExAC Eu	8	144990521	G	A	NM_201380; Plectin 1	missense	c.13879C>T	p.Arg4627Cys	2	51788	0	3.8619e-05	3.49599	23.1
ExAC Eu	8	144990520	C	T	NM_201380; Plectin 1	missense	c.13880G>A	p.Arg4627His	1	51104	0	1.95679e-05	4.07703	23.7
ExAC Eu	8	144990518	T	C	NM_201380; Plectin 1	missense	c.13882A>G	p.Thr4628Ala	8	50280	0	0.000159109	-1.66344	0.002
ExAC Eu	8	144990515	C	T	NM_201380; Plectin 1	missense	c.13885G>A	p.Gly4629Ser	7	48248	0	0.000145084	2.77165	21.2
ExAC Eu	8	144990511	G	A	NM_201380; Plectin 1	missense	c.13889C>T	p.Ser4630Leu	1	44982	0	2.22311e-05	4.30129	24
ExAC Eu	8	144990508	C	T	NM_201380; Plectin 1	missense	c.13892G>A	p.Arg4631His	1	39466	0	2.53383e-05	4.85154	24.8
ExAC Eu	8	144990506	T	C	NM_201380; Plectin 1	missense	c.13894A>G	p.Thr4632Ala	1	37026	0	2.7008e-05	2.51562	19.57
ExAC Eu	8	144990503	C	T	NM_201380; Plectin 1	missense	c.13897G>A	p.Gly4633Ser	6	34420	0	0.000174317	4.39788	24.1
ExAC Eu	8	144990496	C	T	NM_201380; Plectin 1	missense	c.13904G>A	p.Arg4635Gln	3	27966	0	0.000107273	5.15363	25.4
ExAC Eu	8	144990491	C	T	NM_201380; Plectin 1	missense	c.13909G>A	p.Gly4637Ser	2	23808	0	8.40054e-05	4.77237	24.7
ExAC Eu	8	144990485	G	A	NM_201380; Plectin 1	missense	c.13915C>T	p.Arg4639Cys	1	22318	0	4.48069e-05	4.69462	24.6
ExAC Eu	8	144990479	C	T	NM_201380; Plectin 1	missense	c.13921G>A	p.Gly4641Ser	2	16090	0	0.000124301	3.79407	23.4
ExAC Eu	8	144990463	G	C	NM_201380; Plectin 1	missense	c.13937C>G	p.Thr4646Ser	1	10408	0	9.60799e-05	3.22342	22.7
ExAC Eu	8	144990461	C	T	NM_201380; Plectin 1	missense	c.13939G>A	p.Gly4647Ser	1	8958	0	0.000111632	4.91639	25
ExAC Eu	8	144990436	G	C	NM_201380; Plectin 1	missense	c.13964C>G	p.Ser4655Cys	1	4336	0	0.000230627	3.45332	23
ExAC Eu	8	144990421	G	T	NM_201380; Plectin 1	missense	c.13979C>A	p.Ser4660Tyr	1	3586	0	0.000278862	2.06734	16.64
CADD = Combined Annotation Dependent Depletion score
