# Supplementary material for: No major role for rare plectin variants in arrhythmogenic right ventricular cardiomyopathy
Source: PLoS One. 2018 Aug 30;13(8):e0203078. doi: 10.1371/journal.pone.0203078 (PMC6117038; doi:10.1371/journal.pone.0203078)
Supplement: S3 Table — (XLSX) [file pone.0203078.s003.xlsx]

## Sheet: S3_Table
S3 Table. PLEC + ARVC-associated variant versus only ARVC-associated variant.
	PLEC + ARVC mutation	Only ARVC mutation	P-value
	n=26	n=159
Probands	77% (20/26)	90% (143/159)	0.0935
Male	65% (13/20)	53% (64/120)	0.233
Age first presentation / evaluation (years)	41 ± 13	34 ± 14 (n=158)	0.018
Symptomatic at presentation	77% (20/26)	90% (143/159)	0.09
malignant ventricular event	42% (11/26)	44% (70/159)	1
ARVC = Arrhythmogenic right ventricular cardiomyopathy, PLEC = plectin, Proband = the person through whom the family is ascertained
