# Supplementary material for: No major role for rare plectin variants in arrhythmogenic right ventricular cardiomyopathy
Source: PLoS One. 2018 Aug 30;13(8):e0203078. doi: 10.1371/journal.pone.0203078 (PMC6117038; doi:10.1371/journal.pone.0203078)
Supplement: S4 Table — (XLSX) [file pone.0203078.s004.xlsx]

## Sheet: S4_Table
S4 Table. Interobserver analysis of immunostained myocardium and percent agreement between observers.
		ARVC, TFC+ Patients (n = 8; Group 1)		PLEC Patients (n = 5; Group 2)
N-cadherin	Individual Observer	Individual Scores	Averaged Score	Individual Scores	Averaged Score
	OB1	3.6 ± 0.2	3.3 ± 0.2	3.0 ± 0.5	2.9 ± 0.4
	OB2	3.8 ± 0.1		3.5 ± 0.3
	OB3	2.5 ± 0.4		2.3 ± 0.7
	Between Observers	% Agreement	Averaged Score	% Agreement	Averaged Score
	OB1 & OB2	100.0 ± 0.0%	91.7 ± 4.7%	100.0 ± 0.0%	86.7 ± 9.1%
	OB1 & OB3	87.5 ± 6.8%		80.0 ± 13.7%
	OB2 & OB3	87.5 ± 6.8%		80.0 ± 13.7%
Plectin	Individual Observer	Individual Scores	Averaged Score	Individual Scores	Averaged Score
	OB1	3.6 ± 0.2***	3.3 ± 0.2ǂ	0.9 ± 0.1	0.7 ± 0.1
	OB2	3.4 ± 0.4**		1.3 ± 0.3
	OB3	2.7 ± 0.5**		0.0 ± 0.0
	Between Observers	% Agreement	Averaged Score	% Agreement	Averaged Score
	OB1 & OB2	93.8 ± 5.3%	87.5 ± 5.2%	100.0 ± 0.0%	100.0 ± 0.0%
	OB1 & OB3	87.5 ± 7.0%		100.0 ± 0.0%
	OB2 & OB3	81.3 ± 7.8%		100.0 ± 0.0%
Data presented as mean±SEM, n-values inset. ***P<0.0005, **P<0.005, *P<0.05 deemed significant for individual observer scored
plectin-immunostained myocardium from ARVC, Group 1 versus Group 2. ǂP<0.0005 deemed significant for averaged inter-observer
scored plectin-immunostained myocardium from ARVC, Group 1 versus Group 2. Individual observer and averaged inter-observer
scores were analyzed via 2-way ANOVA with Sidak’s multiple comparison and 2-tailed unpaired t-test with equal variances, respectively.
OB1-3, Observers 1-3.
