# Supplementary material for: No major role for rare plectin variants in arrhythmogenic right ventricular cardiomyopathy
Source: PLoS One. 2018 Aug 30;13(8):e0203078. doi: 10.1371/journal.pone.0203078 (PMC6117038; doi:10.1371/journal.pone.0203078)
Supplement: S5 Table — (XLSX) [file pone.0203078.s005.xlsx]

## Sheet: S5_Table
S5 Table. Dutch cohort (n=79): genes analysed.
Plakophilin-2	Desmocollin-2	Desmoglein-2	Desmoplakin	Plakoglobin	Phospholamban
76/79 (1)	76/79 (2)	77/79 (3)	70/79 (4)	71/79 (5)	74/79 (6)
(1) Three patients not analyzed for plakophilin-2 (PKP2). One patient, not tested for PKP2, had a brother with ARVC who was tested genotype negative for PKP2. Another patient carried the pathogenic PLN p.(Arg14del).
(2) Three patients not analyzed for desmocollin-2 (DSC2). One patient had a pathogenic PKP2 variant and a sister with ARVC, who tested negative for DSC2. One patient had a brother with ARVC who tested negative for DSC2.
(3) Two patients not analyzed for desmoglein-2 (DSG2). One patient had a pathogenic PKP2 variant and a sister with ARVC, who tested negative for DSG2.
(4) Nine patients not analyzed for desmoplakin (DSP). One patient had a pathogenic PKP2 variant and a sister with ARVC, who tested negative for DSP. In five patient already a pathogenic variant was found in PKP2 or PLN.
(5) Eight patients not analyzed for plakoglobin (JUP). One patient had a pathogenic PKP2 variant and a sister with ARVC, who tested negative for JUP. In four patient already a pathogenic variant was found in PKP2 or PLN.
(6) Five patients not screened for phospholamban (PLN). One patient had a pathogenic PKP2 variant and a sister with ARVC, who tested negative for PLN.
