# Supplementary material for: No major role for rare plectin variants in arrhythmogenic right ventricular cardiomyopathy
Source: PLoS One. 2018 Aug 30;13(8):e0203078. doi: 10.1371/journal.pone.0203078 (PMC6117038; doi:10.1371/journal.pone.0203078)
Supplement: S6 Table — (XLSX) [file pone.0203078.s006.xlsx]

## Sheet: S6_Table
S6 Table. ARVC cohort (n=359): ethnicities
Ethnicity	Number of subject
Caucasian	346 (96.4%)
African-American	5 (1.4%)
Hispanic	4 (1.1%)
Asian	4 (1.1%)
ARVC = arrthythmogenic right ventricular cardiomyopathy
