# Supplementary material for: No major role for rare plectin variants in arrhythmogenic right ventricular cardiomyopathy
Source: PLoS One. 2018 Aug 30;13(8):e0203078. doi: 10.1371/journal.pone.0203078 (PMC6117038; doi:10.1371/journal.pone.0203078)
Supplement: S7 Table — (XLSX) [file pone.0203078.s007.xlsx]

## Sheet: S7_Table
S7 Table. Information regarding the variant status of the patients in which immunofluorescence stainings on heart tissue were performed.
Group 1	Subject ID	ARVC-associated variant	PLEC variant	Chromosome	Genomic position (GRCh37)	Reference	Alternate	Transcript	Carrier status	Type	c.DNA	p.Protein	Allele count ExAC All	Allele number ExAC All	Allele frequency, %	Allele count homozygous	Allele count European (non-finnish)	Allele number European (non-finnish)	Allele Frequency European (non-finnish), %	Homozgyous (non-finnish)	ClinVar
	USARVC002	PKP2 c.2146-1G>C; mutant splice product	No
	USARVC003	PKP2 c.2197_2202delCACACCinsG; p.His733Alafs*8	No
	USARVC004	PKP2 c.148_151delACAG, p.Thr50Serfs*61	No
	USARVC005	PKP2 c.235C>T, p.Arg79*	No
	USARVC006	PKP2 c.2489+1G>A; mutant splice product	No
	USARVC007	DSG2 c.146G>A, p.Arg49His and c.918G>A, p.Trp306*	No
	USARVC008	No	No
	USARVC009	No	No
Group 2	Subject ID	ARVC-associated variant	PLEC variant	Chromosome	Genomic position (GRCh37)	Reference	Alternate	Transcript	Carrier status	Type	c.DNA	p.Protein	Allele count ExAC All	Allele number ExAC All	Allele frequency, %	Allele count homozygous	Allele count European (non-finnish)	Allele number European (non-finnish)	Allele Frequency European (non-finnish), %	Homozgyous (non-finnish)	ClinVar
US	USARVC457	No	Yes	8	144998932	G	A	NM_201380.2	Heterozygous	Missense	c.5576C>T	p.Thr1859Met	9	10884	0.0826902	0	1	2834	0.0352858	0	RCV000078874.5
US	USARVC048	No	Yes	8	144998621	G	A	NM_201380.2	Heterozygous	Missense	c.5887C>T	p.Arg1963Trp	436	44552	0.978632	2	250	23278	1.07398	1	RCV000153737.6
US	USARVC262	No	Yes	8	144995500	T	C	NM_201380.2	Homozygous	Missense	c.8900A>G	p.Tyr2967Cys	1145	119964	0.954453	6	945	66284	1.42568	5	RCV000247477.1
US	USARVC382	PKP2 c.2146-1G>C; mutant splice product	Yes	8	144994910	C	T	NM_201380.2	Heterozygous	Missense	c.9490G>A	p.Ala3164Thr	8	114544	0.00698422	0	6	62700	0.00956938	0
US	USARVC268	PKP2 c.148_151delACAG, p.Thr50Serfs*61	Yes	8	144992378	C	T	NM_201380.2	Heterozygous	Missense	c.12022G>A	p.Gly4008Ser	137	85494	0.160245	0	54	46174	0.116949	0	RCV000319680.3
DSG2 = Desmoglein-2, PKP2= plakophilin-2, PLEC = plectin
